# Supplementary material for: Nonlinear effects of traffic statuses and road geometries on highway traffic accident severity: A machine learning approach
Source: PLoS One. 2024 Nov 22;19(11):e0314133. doi: 10.1371/journal.pone.0314133 (PMC11584126; doi:10.1371/journal.pone.0314133)
Supplement: S1 File — (XLSX) [file pone.0314133.s001.xlsx]

## Sheet: Sheet1
Milepost number	No.	day type (weekdays1,weekends2,holidays3)	lighting condition (daytime1, nighttime2)	weather（sunny1，overcast2，light to moderate rain3，heavy to torrential rain4）	tangent length (m)	curve length (m)	curve radius (m)	curvature (*1000)	road grade (%)	slope length (m)	superelevation (%)	horizontal alignment（straight1,left curve2,right curve3）	combine alignment type (straight+flat1,curve+flat2,straight+slope3,curve+slope4）	horizontal segment length (m)	horizontal alignment（straight1，transition curve2，circular curve3）	crash type (single-vehicle1, double-vehicle2, multi-vehicle3)	daily traffic volume (1000 pcu/day)	percentage of trucks (%)	accident severity (NINP1,NIWP2,WIWF3)	minor injury (person)	serious injury (person)	fatality (person)	road property damage (CNY)
1905.84	1	3	2	3	316.18	0	9999	0	2.8	540	2	1	1	316.18	1	1	34.0125	16.8081	1	0	0	0	6600.0
1837.31	2	3	1	3	1174.41	0	9999	0	2.339	700	2	1	1	1174.41	1	3	24.5345	20.2264	0	0	0	0	0.0
1910.95	3	3	1	1	0	1040.07	1000	1	-1.4	730	2	2	2	1040.07	2	1	42.2745	12.5268	1	0	0	0	2560.0
1879.17	4	3	1	1	0	874.489	3050	0.327869	1.3	1080	2	2	1	874.489	2	3	39.361	13.4458	0	0	0	0	0.0
1875.12	5	3	1	1	0	796.171	5500	0.181818	-0.94	2100	2	3	1	796.171	3	3	39.361	13.4458	0	0	0	0	0.0
1846.52	6	3	2	2	0	3140.25	2100	0.47619	1	680	2	2	1	3140.25	3	1	30.4755	16.5605	0	0	0	0	0.0
1843.97	7	3	2	2	0	3140.25	2100	0.47619	0.5	2000	2	2	1	3140.25	2	3	30.9385	12.9485	0	0	0	0	0.0
1830.68	8	3	1	1	0	514.38	1350	0.740741	-0.5	1980	2	3	1	514.38	2	3	30.241	13.1954	0	0	0	0	0.0
1829.3	9	3	2	1	1170.36	0	9999	0	-0.5	1980	3.51	1	1	1170.36	1	2	28.8245	13.0054	0	0	0	0	0.0
1827.56	10	3	1	1	2413.08	0	9999	0	2.659	760	2	1	1	2413.08	1	3	28.8245	13.0054	0	0	0	0	0.0
1898.89	11	1	1	1	0	750.88	1400	0.714286	-1.65	720	3	3	1	750.88	3	2	34.2515	24.5028	0	0	0	0	0.0
1893.51	12	1	1	1	0	973.15	1450	0.689655	0.6	920	2	2	1	973.15	2	1	34.2515	24.5028	0	0	0	0	0.0
1874.92	13	1	2	1	0	796.171	5500	0.181818	0.94	2100	2	3	1	796.171	3	1	33.1925	25.5024	1	0	0	0	0.0
1859.91	14	1	1	1	0	804.732	1720	0.581395	-2	720	1.3	3	1	804.732	2	1	29.9065	26.9585	1	0	0	0	120.0
1858.3	15	1	2	1	724.67	0	9999	0	-0.85	1660	2	1	1	724.67	1	2	31.4355	25.9586	0	0	0	0	0.0
1854.95	16	1	1	1	0	1285.74	1250	0.8	-0.6	1300	2	3	1	1285.74	2	1	29.9065	26.9585	0	0	0	0	0.0
1823.72	17	1	1	1	1684.46	0	9999	0	-1.421	760	2	1	1	1684.46	1	2	22.198	25.6634	0	0	0	0	0.0
1904.69	18	2	1	1	471.25	0	9999	0	-0.5	580	2	1	1	471.25	1	2	40.084	20.7085	0	0	0	0	0.0
1859.13	19	2	1	1	357.121	0	9999	0	0.85	1660	2	1	1	357.121	1	1	32.657	24.9666	1	0	0	0	3400.0
1858.98	20	2	1	1	357.121	0	9999	0	-0.85	1660	2	1	1	357.121	1	1	36.548	22.1359	0	0	0	0	0.0
1855.51	21	2	1	1	0	697.16	966.14	1.03505	0.6	1300	4	2	2	697.16	3	2	36.548	22.1359	0	0	0	0	0.0
1911.5	22	2	1	1	407.25	0	9999	0	-2.9	810	2	1	1	407.25	1	2	39.2495	18.4676	0	0	0	0	0.0
1906.77	23	2	1	2	893.3	0	9999	0	0.75	1560	2	1	1	893.3	1	2	39.2495	18.4676	1	0	0	0	1360.0
1878.61	24	2	1	1	0	874.489	3050	0.327869	-0.7	1140	2	2	1	874.489	2	3	36.6135	19.4892	0	0	0	0	0.0
1878.6	25	2	1	1	0	874.489	3050	0.327869	-0.7	1140	2	2	1	874.489	2	3	36.6135	19.4892	0	0	0	0	0.0
1852.44	26	2	1	1	0	1025.41	3100	0.322581	2.1	1040	2	3	1	1025.41	3	3	36.4785	19.925	0	0	0	0	0.0
1832.16	27	2	1	1	2379.12	0	9999	0	-0.3	2200	2	1	1	2379.12	1	3	24.9445	22.1109	0	0	0	0	0.0
1832.03	28	2	1	1	2379.12	0	9999	0	0.3	1100	2	1	1	2379.12	1	2	24.9445	22.1109	0	0	0	0	0.0
1831.73	29	2	1	1	2379.12	0	9999	0	0.3	1100	2	1	1	2379.12	1	3	24.9445	22.1109	0	0	0	0	0.0
1856.97	30	1	1	1	325.551	0	9999	0	-1.908	520	2	1	1	325.551	1	1	35.528	20.8166	1	0	0	0	8160.0
1893.35	31	1	1	2	0	1078.47	1600	0.625	0.6	920	2	3	1	1078.47	2	2	41.084	19.6292	0	0	0	0	0.0
1883.25	32	1	2	1	0	792.381	1450	0.689655	0.5	840	2	2	1	792.381	2	3	35.014	24.51	0	0	0	0	0.0
1877.4	33	1	1	1	0	932.009	1050	0.952381	-0.6	700	2	3	1	932.009	2	2	39.9705	20.287	0	0	0	0	0.0
1873.35	34	1	2	1	0	808.705	1300	0.769231	0.94	2100	2	3	1	808.705	2	2	39.9705	20.287	0	0	0	0	0.0
1857.35	35	1	1	1	0	604.752	1150	0.869565	-1.908	520	4	2	1	604.752	3	3	39.2235	20.1492	0	0	0	0	0.0
1846.51	36	1	1	1	0	3140.25	2100	0.47619	1	680	2	2	1	3140.25	3	2	40.1875	20.585	2	1	0	0	0.0
1908.42	37	1	1	2	576	0	9999	0	-1.55	700	2	1	1	576	1	2	42.2	18.8345	0	0	0	0	0.0
1906.8	38	1	1	1	893.3	0	9999	0	-0.75	1560	2	1	1	893.3	1	3	36.099	22.4545	2	1	0	0	0.0
1873.3	39	1	2	2	0	808.705	1300	0.769231	-0.94	2100	2.22	3	1	808.705	2	1	34.8935	23.0743	0	0	0	0	0.0
1829.25	40	1	2	1	0	904.17	1100	0.909091	-0.5	1980	1.17	3	1	904.17	2	3	25.729	20.4835	0	0	0	0	0.0
1903.08	41	1	1	1	645.13	0	9999	0	2.9	820	2	1	1	645.13	1	3	36.3205	21.5106	0	0	0	0	0.0
1887.32	42	1	2	1	0	714.179	1000	1	-1.757	1152.21	4	3	2	714.179	2	3	39.5115	18.5428	0	0	0	0	0.0
1878.33	43	1	2	1	246.397	0	9999	0	-0.7	1140	2	1	1	246.397	1	2	38.0555	19.3126	0	0	0	0	0.0
1909.6	44	1	1	3	481.41	0	9999	0	2.65	660	2	1	1	481.41	1	2	45.2565	15.0289	0	0	0	0	0.0
1904.81	45	1	1	1	0	869.66	3200	0.3125	0.5	580	2	2	1	869.66	2	1	35.9205	19.0525	0	0	0	0	0.0
1900.9	46	1	1	2	0	792.87	3050	0.327869	0.689	720	2	2	1	792.87	2	3	34.8275	19.6476	2	2	0	0	0.0
1891.11	47	1	2	3	0	1230.55	1500	0.666667	-0.6	2021.31	0.79	2	1	1230.55	2	2	43.3825	15.3154	0	0	0	0	0.0
1890.94	48	1	1	3	0	1230.55	1500	0.666667	-0.6	2021.31	3	2	1	1230.55	3	2	43.3825	15.3154	0	0	0	0	0.0
1889.51	49	1	1	3	849.256	0	9999	0	-2.7	800	2	1	1	849.256	1	3	43.3825	15.3154	0	0	0	0	0.0
1874.34	50	1	1	1	0	686.707	1500	0.666667	-0.94	2100	2	2	1	686.707	2	2	34.609	19.7076	0	0	0	0	0.0
1874.15	51	1	1	1	0	686.707	1500	0.666667	-0.94	2100	3	2	1	686.707	3	3	34.609	19.7076	1	0	0	0	1500.0
1868.96	52	1	1	1	0	787.54	1700	0.588235	-1.5	580	2	3	1	787.54	2	3	40.5165	15.5798	0	0	0	0	0.0
1911.37	53	2	1	2	407.25	0	9999	0	-2.9	810	2	1	1	407.25	1	3	44.025	11.5392	2	2	0	0	0.0
1902.8	54	2	1	2	656.13	0	9999	0	2.9	820	3	1	1	656.13	1	3	34.5395	17.3099	0	0	0	0	0.0
1897.6	55	2	1	2	0	751.7	1450	0.689655	1.55	860	2	3	1	751.7	2	1	42.1405	11.8329	1	0	0	0	6660.0
1870.54	56	2	2	2	0	681.369	6000	0.166667	3	740	2	3	3	681.369	3	2	33.434	17.5588	0	0	0	0	0.0
1846.45	57	2	2	1	0	3140.25	2100	0.47619	-0.36	700	2	2	1	3140.25	3	3	39.5105	12.8365	0	0	0	0	0.0
1834.51	58	2	2	1	0	917.92	950	1.05263	-0.314	880	0.18	2	2	917.92	2	3	36.6765	12.1311	2	2	0	0	8360.0
1907.4	59	2	1	2	893.3	0	9999	0	0.75	1560	2	1	1	893.3	1	3	46.284	9.69777	0	0	0	0	0.0
1900.95	60	2	1	2	0	792.87	3050	0.327869	-0.689	720	2	2	1	792.87	2	3	44.035	10.006	0	0	0	0	0.0
1900.02	61	2	1	2	939.6	0	9999	0	1.3	720	2	1	1	939.6	1	3	44.035	10.006	1	0	0	0	3000.0
1881.05	62	2	1	1	0	837.235	1750.02	0.571421	-0.545	800	2	2	1	837.235	2	3	34.6235	14.2798	0	0	0	0	0.0
1848.22	63	2	1	3	0	790.499	1350	0.740741	2.5	1240	2	2	1	790.499	2	2	34.9345	14.6002	1	0	0	0	9480.0
1829.4	64	2	1	3	1170.36	0	9999	0	-0.5	1980	2	1	1	1170.36	1	2	26.678	12.9364	0	0	0	0	0.0
1818.32	65	2	1	3	915	0	9999	0	-2	320	2	1	1	915	1	3	30.886	9.98946	0	0	0	0	0.0
1911.58	66	1	1	1	0	985.85	1000	1	-2.9	810	2	3	2	985.85	2	2	48.5465	8.7958	0	0	0	0	0.0
1911.35	67	1	1	1	407.25	0	9999	0	-2.9	810	2	1	1	407.25	1	2	48.5465	8.7958	0	0	0	0	0.0
1909.59	68	1	1	1	481.41	0	9999	0	2.65	660	2	1	1	481.41	1	2	48.5465	8.7958	0	0	0	0	0.0
1897.38	69	1	1	1	0	751.7	1450	0.689655	1.55	860	3	3	1	751.7	3	2	45.96	8.96695	0	0	0	0	0.0
1893.73	70	1	1	1	0	973.15	1450	0.689655	0.6	920	3	2	1	973.15	3	3	45.96	8.96695	0	0	0	0	0.0
1887.43	71	1	2	1	0	714.179	1000	1	-1.757	1152.21	4	3	2	714.179	3	1	45.96	8.96695	1	0	0	0	3080.0
1852.15	72	1	1	3	0	1025.41	3100	0.322581	0.77	1300	2	3	1	1025.41	3	3	32.987	14.2256	0	0	0	0	0.0
1851.93	73	1	1	1	0	1025.41	3100	0.322581	0.77	1300	2	3	1	1025.41	2	2	32.987	14.2256	0	0	0	0	0.0
1843.09	74	1	1	2	1279.71	0	9999	0	-0.5	2000	2	1	1	1279.71	1	3	39.299	8.80678	0	0	0	0	0.0
1840.69	75	1	1	2	0	550	700	1.42857	-1.7	1536.21	4	3	2	550	2	2	38.5815	8.8697	0	0	0	0	0.0
1837.57	76	1	1	3	0	538.84	500	2	-0.562	420	7.9	3	2	538.84	2	3	38.5815	8.8697	0	0	0	0	0.0
1818.41	77	1	2	1	915	0	9999	0	1.2	740	2	1	1	915	1	1	33.778	8.60238	0	0	0	0	0.0
1911.41	78	1	1	1	407.25	0	9999	0	-2.9	810	2	1	1	407.25	1	3	46.34	7.40483	0	0	0	0	0.0
1883.5	79	1	1	1	1373.04	0	9999	0	-0.5	840	3	1	1	1373.04	1	1	39.7665	7.97429	1	0	0	0	7820.0
1878.35	80	1	2	1	246.397	0	9999	0	-0.7	1140	2	1	1	246.397	1	2	39.7665	7.97429	0	0	0	0	0.0
1877.69	81	1	2	1	0	932.009	1050	0.952381	-0.6	700	4	3	1	932.009	3	3	39.7665	7.97429	0	0	0	0	0.0
1877.68	82	1	2	1	0	932.009	1050	0.952381	-0.6	700	4	3	1	932.009	3	3	39.7665	7.97429	0	0	0	0	0.0
1842.54	83	1	1	1	1279.71	0	9999	0	-0.5	2000	2	1	1	1279.71	1	1	39.421	7.62391	0	0	0	0	0.0
1830.8	84	1	1	1	0	514.38	1350	0.740741	0.5	1980	2	3	1	514.38	2	2	38.622	7.74591	0	0	0	0	0.0
1830.44	85	1	1	1	0	1029.99	1100	0.909091	0.5	1980	2	2	1	1029.99	2	2	38.622	7.74591	0	0	0	0	0.0
1906.3	86	1	2	1	0	700.4	1200	0.833333	2.8	540	4	3	1	700.4	3	1	27.9685	10.7012	0	0	0	0	0.0
1901.8	87	1	1	1	360.66	0	9999	0	3	580	2	1	3	360.66	1	3	27.688	11.3349	0	0	0	0	0.0
1892.3	88	1	1	1	933.91	0	9999	0	-0.6	2021.31	2	1	1	933.91	1	3	43.5285	5.82204	0	0	0	0	0.0
1878.11	89	1	2	1	0	932.009	1050	0.952381	-0.7	1140	2	3	1	932.009	2	3	39.0775	6.04394	0	0	0	0	0.0
1877.58	90	1	1	1	0	932.009	1050	0.952381	-0.6	700	4	3	1	932.009	2	3	39.0775	6.04394	0	0	0	0	0.0
1875.77	91	1	2	1	399.255	0	9999	0	0.502	1050	2	1	1	399.255	1	3	39.0775	6.04394	0	0	0	0	0.0
1871.01	92	1	1	1	0	681.369	6000	0.166667	0.605	1020	2	3	1	681.369	3	3	39.0775	6.04394	0	0	0	0	0.0
1902.98	93	1	1	1	649.13	0	9999	0	-2.9	820	3	1	1	649.13	1	3	39.846	4.74442	0	0	0	0	0.0
1892.59	94	1	1	1	0	1078.47	1600	0.625	-0.6	2021.31	2	3	1	1078.47	2	3	39.846	4.74442	0	0	0	0	0.0
1890.14	95	1	1	1	0	1230.55	1500	0.666667	0.8	1158.57	2	2	1	1230.55	2	2	39.846	4.74442	0	0	0	0	0.0
1888.06	96	1	1	1	615.838	0	9999	0	2.25	700.5	2	1	1	615.838	1	1	39.846	4.74442	0	0	0	0	0.0
1880.02	97	1	2	1	0	729.243	3147.27	0.317736	-2.9	860	2	3	1	729.243	3	3	43.2855	4.07396	0	0	0	0	0.0
1847.72	98	1	2	1	1102.5	0	9999	0	-2.5	1240	2	1	1	1102.5	1	2	34.605	5.81223	0	0	0	0	0.0
1846.95	99	1	1	1	1102.5	0	9999	0	1	680	2	1	1	1102.5	1	3	34.605	5.81223	0	0	0	0	0.0
1846.93	100	1	2	1	1102.5	0	9999	0	1	680	2	1	1	1102.5	1	2	34.605	5.81223	0	0	0	0	0.0
1829.9	101	1	1	1	0	1029.99	1100	0.909091	0.5	1980	4	2	1	1029.99	3	2	45.5195	3.71027	0	0	0	0	0.0
1906.86	102	1	1	1	893.3	0	9999	0	0.75	1560	2	1	1	893.3	1	2	51.5335	2.5317	0	0	0	0	0.0
1904.78	103	1	1	1	471.25	0	9999	0	-0.5	580	2	1	1	471.25	1	2	51.5335	2.5317	0	0	0	0	0.0
1904.54	104	1	1	1	471.25	0	9999	0	1.7	780	2	1	1	471.25	1	1	51.5335	2.5317	1	0	0	0	0.0
1886.44	105	1	1	1	0	1342.08	2650	0.377358	-1.757	1152.21	1.15	2	1	1342.08	2	1	47.8595	2.6486	0	0	0	0	0.0
1880.98	106	1	2	1	0	837.235	1750.02	0.571421	0.545	800	1.57	2	1	837.235	2	3	42.274	2.63538	0	0	0	0	0.0
1880.15	107	1	2	1	0	729.243	3147.27	0.317736	-2.9	860	2	3	1	729.243	2	3	42.274	2.63538	0	0	0	0	0.0
1879.82	108	1	2	1	0	729.243	3147.27	0.317736	-1.3	1080	2	3	1	729.243	2	3	42.274	2.63538	0	0	0	0	0.0
1879.08	109	1	2	1	0	874.489	3050	0.327869	-1.3	1080	0.2	2	1	874.489	2	3	42.274	2.63538	0	0	0	0	0.0
1840.78	110	1	1	1	0	550	700	1.42857	-1.7	1536.21	4	3	2	550	3	3	37.1895	2.74062	0	0	0	0	0.0
1847.27	111	3	1	2	1102.5	0	9999	0	-2.5	1240	2	1	1	1102.5	1	3	20.1465	2.70609	0	0	0	0	0.0
1895.02	112	3	1	1	0	725.51	3100	0.322581	1.1	1040	2	3	1	725.51	2	2	20.4415	1.47878	1	0	0	0	5160.0
1860.47	113	3	1	1	739.602	0	9999	0	0.5	720	2	1	1	739.602	1	3	17.6035	1.49097	0	0	0	0	0.0
1852.4	114	3	1	1	0	1025.41	3100	0.322581	2.1	1040	2	3	1	1025.41	3	1	19.1625	1.26819	0	0	0	0	0.0
1898.12	115	3	2	1	0	857.58	1400	0.714286	-1.55	860	3	2	1	857.58	3	2	21.608	2.86287	0	0	0	0	0.0
1840.61	116	3	1	2	0	550	700	1.42857	-1.7	1536.21	4	3	2	550	2	2	20.434	2.29708	0	0	0	0	0.0
1840.5	117	3	1	2	1636.84	0	9999	0	-1.7	1536.21	2	1	1	1636.84	1	2	20.434	2.29708	0	0	0	0	0.0
1911.65	118	3	1	1	0	985.85	1000	1	-2.9	810	2	3	2	985.85	2	2	20.9785	3.67966	0	0	0	0	0.0
1910.08	119	3	1	2	0	1040.07	1000	1	-2.1	790	2	2	2	1040.07	2	3	20.9785	3.67966	0	0	0	0	0.0
1900.31	120	3	1	1	0	792.87	3050	0.327869	-1.3	720	2	2	1	792.87	2	2	28.412	2.68198	0	0	0	0	0.0
1843.33	121	3	2	1	1279.71	0	9999	0	0.5	2000	2	1	1	1279.71	1	1	28.4	2.35884	0	0	0	0	0.0
1843.04	122	3	2	1	1279.71	0	9999	0	0.5	2000	2	1	1	1279.71	1	2	28.4	2.35884	0	0	0	0	0.0
1842.64	123	3	2	1	1279.71	0	9999	0	0.5	2000	2	1	1	1279.71	1	2	28.4	2.35884	0	0	0	0	0.0
1840.79	124	3	1	1	0	550	700	1.42857	-1.7	1536.21	4	3	2	550	3	2	18.799	3.73233	0	0	0	0	0.0
1839.03	125	3	1	1	0	1192.84	1000	1	0.3	860	2	2	2	1192.84	2	3	26.0915	2.54077	0	0	0	0	0.0
1838.62	126	3	2	1	1581.64	0	9999	0	0.3	860	2	1	1	1581.64	1	2	26.0915	2.54077	0	0	0	0	0.0
1823.02	127	3	1	1	0	1369.74	1000	1	0.95	1000	4	3	2	1369.74	3	2	24.8015	2.39584	0	0	0	0	0.0
1902.91	128	3	1	2	653.13	0	9999	0	2.9	820	2	1	1	653.13	1	3	33.541	2.79342	0	0	0	0	0.0
1840.2	129	3	2	1	1636.84	0	9999	0	1.7	1536.21	2	1	1	1636.84	1	2	28.3945	2.45056	0	0	0	0	0.0
1835.7	130	3	1	1	0	918.68	513.113	1.94889	1.61	1531.29	8	2	2	918.68	3	2	28.3945	2.45056	0	0	0	0	0.0
1859.02	131	3	1	1	357.121	0	9999	0	0.85	1660	2	1	1	357.121	1	2	32.007	2.94819	0	0	0	0	0.0
1828.68	132	3	1	1	0	904.17	1100	0.909091	-3.1	780	4	3	3	904.17	2	3	30.0465	2.42966	0	0	0	0	0.0
1823.02	133	3	1	1	0	1369.74	1000	1	0.95	1000	4	3	2	1369.74	3	2	30.0465	2.42966	0	0	0	0	0.0
1906.18	134	3	2	1	0	700.4	1200	0.833333	2.8	540	3.42	3	1	700.4	2	1	46.245	2.86342	0	0	0	0	0.0
1895.9	135	3	1	1	965.37	0	9999	0	-1.25	680	2	1	1	965.37	1	3	40.73	3.40724	2	1	0	0	0.0
1877.38	136	3	2	1	0	932.009	1050	0.952381	0.6	700	1.96	3	1	932.009	2	3	35.4665	3.62881	0	0	0	0	0.0
1858.75	137	3	1	1	0	540.565	1580	0.632911	0.85	1660	3	2	1	540.565	3	3	40.6055	3.09897	0	0	0	0	0.0
1853.9	138	3	1	1	0	1285.74	1250	0.8	-0.6	960	2	3	1	1285.74	2	2	22.994	5.59919	0	0	0	0	0.0
1893.4	139	1	1	1	0	1078.47	1600	0.625	-0.6	920	2	3	1	1078.47	2	3	40.0325	4.37764	2	1	0	0	0.0
1861.97	140	1	1	1	0	932.229	860	1.16279	-1.92	1050	3.29	2	2	932.229	2	3	31.772	5.73483	0	0	0	0	0.0
1861.7	141	1	1	1	269.178	0	9999	0	-1.92	1050	2	1	1	269.178	1	2	31.772	5.73483	0	0	0	0	0.0
1858.87	142	1	1	1	0	540.565	1580	0.632911	0.85	1660	2	2	1	540.565	2	2	31.772	5.73483	0	0	0	0	0.0
1856.84	143	1	2	1	325.551	0	9999	0	-1	540	2	1	1	325.551	1	1	21.363	8.63197	0	0	0	0	0.0
1818.65	144	1	1	1	915	0	9999	0	-1.2	740	2	1	1	915	1	3	30.0135	4.91351	0	0	0	0	0.0
1818.63	145	1	1	1	915	0	9999	0	-1.2	740	2	1	1	915	1	3	30.0135	4.91351	0	0	0	0	0.0
1818.25	146	1	1	1	915	0	9999	0	2	320	2	1	1	915	1	2	30.0135	4.91351	1	0	0	0	1600.0
1910.19	147	1	1	1	0	1040.07	1000	1	-2.1	790	4	2	2	1040.07	2	2	23.006	12.4258	0	0	0	0	0.0
1909.9	148	1	1	1	481.41	0	9999	0	-2.1	790	2	1	1	481.41	1	3	23.006	12.4258	0	0	0	0	0.0
1908.32	149	1	2	1	576	0	9999	0	1.55	700	2	1	1	576	1	1	42.829	6.43129	1	0	0	0	300.0
1884.3	150	1	1	1	1373.04	0	9999	0	-0.8	1300	3	1	1	1373.04	1	3	38.7035	6.62105	0	0	0	0	0.0
1839.1	151	1	1	1	0	1192.84	1000	1	-0.3	860	4	2	2	1192.84	3	2	21.023	11.3211	0	0	0	0	0.0
1831.83	152	1	2	1	2379.12	0	9999	0	0.3	1100	2	1	1	2379.12	1	2	32.7405	5.91268	0	0	0	0	0.0
1831.5	153	1	1	1	2379.12	0	9999	0	0.3	1100	2	1	1	2379.12	1	3	32.7405	5.91268	0	0	0	0	0.0
1827.06	154	1	1	1	2413.08	0	9999	0	1	880	2	1	1	2413.08	1	2	33.417	5.69155	0	0	0	0	0.0
1906.9	155	1	1	1	893.3	0	9999	0	-0.75	1560	2	1	1	893.3	1	2	36.725	9.13739	0	0	0	0	0.0
1903.11	156	1	1	1	643.13	0	9999	0	2.9	820	2	1	1	643.13	1	3	36.753	9.98238	0	0	0	0	0.0
1897.23	157	1	1	1	0	751.7	1450	0.689655	-2.6	820	3	3	1	751.7	3	3	25.5655	14.564	0	0	0	0	0.0
1859.63	158	1	1	1	0	804.732	1720	0.581395	-0.85	1660	2	3	1	804.732	3	1	26.1595	12.6739	1	0	0	0	600.0
1835.67	159	1	1	1	0	918.68	513.113	1.94889	1.61	1531.29	8	2	2	918.68	3	2	29.5765	7.66356	0	0	0	0	0.0
1835.61	160	1	1	1	0	918.68	513.113	1.94889	1.61	1531.29	8	2	2	918.68	3	2	29.5765	7.66356	0	0	0	0	0.0
1835.51	161	1	1	1	0	918.68	513.113	1.94889	1.61	1531.29	5.18	2	2	918.68	2	2	29.5765	7.66356	0	0	0	0	0.0
1835.23	162	1	1	1	543.67	0	9999	0	1.61	1531.29	2	1	1	543.67	1	3	29.5765	7.66356	0	0	0	0	0.0
1832.46	163	1	1	1	2379.12	0	9999	0	-0.3	2200	2	1	1	2379.12	1	2	29.5765	7.66356	0	0	0	0	0.0
1827.34	164	1	1	1	2413.08	0	9999	0	1	880	2	1	1	2413.08	1	2	26.1965	8.37418	0	0	0	0	0.0
1911.89	165	1	1	1	0	985.85	1000	1	2.9	810	4	3	2	985.85	3	3	39.7605	9.366	0	0	0	0	0.0
1889.74	166	1	1	1	849.256	0	9999	0	-0.8	1158.57	2	1	1	849.256	1	3	36.703	11.191	0	0	0	0	0.0
1887.08	167	1	1	1	280.287	0	9999	0	1.757	1152.21	2	1	1	280.287	1	3	36.703	11.191	0	0	0	0	0.0
1887.06	168	1	1	1	280.287	0	9999	0	1.757	1152.21	2	1	1	280.287	1	3	36.703	11.191	0	0	0	0	0.0
1877.19	169	1	1	1	524.644	0	9999	0	-0.6	700	2	1	1	524.644	1	2	26.1545	16.7877	0	0	0	0	0.0
1870.17	170	1	2	1	764.682	0	9999	0	3	740	2	1	3	764.682	1	3	33.7905	12.4433	0	0	0	0	0.0
1868.38	171	1	2	1	0	969.439	3050	0.327869	-1.889	1460	2	2	1	969.439	2	1	24.35	15.8345	1	0	0	0	1120.0
1841.32	172	1	2	1	1208.44	0	9999	0	0.8	580	2	1	1	1208.44	1	1	24.939	11.5088	0	0	0	0	0.0
1834.06	173	1	1	1	0	917.92	950	1.05263	-0.3	2200	4	2	2	917.92	3	3	28.3895	9.97097	0	0	0	0	0.0
1907.61	174	1	1	1	0	728.06	1200	0.833333	-0.75	1560	2	2	1	728.06	2	1	34.674	13.7086	0	0	0	0	0.0
1903.65	175	1	1	2	0	949.05	1100	0.909091	2.3	640	4	3	1	949.05	3	3	36.0305	12.972	0	0	0	0	0.0
1840.44	176	1	1	1	1636.84	0	9999	0	1.7	1536.21	2	1	1	1636.84	1	3	22.7	13.7276	0	0	0	0	0.0
1900.51	177	1	1	1	0	792.87	3050	0.327869	-1.3	720	2	2	1	792.87	3	2	34.8235	14.1588	0	0	0	0	0.0
1845.5	178	1	1	1	0	3140.25	2100	0.47619	0.3	1000	2	2	1	3140.25	3	3	25.1785	13.4367	0	0	0	0	0.0
1843.55	179	1	1	2	1279.71	0	9999	0	0.5	2000	2	1	1	1279.71	1	3	25.1785	13.4367	0	0	0	0	0.0
1841.8	180	1	1	1	0	851.67	700	1.42857	-1.06	620	4	3	2	851.67	2	3	25.1785	13.4367	0	0	0	0	0.0
1840.41	181	1	1	1	1636.84	0	9999	0	1.7	1536.21	2	1	1	1636.84	1	2	24.021	12.7663	2	1	0	0	0.0
1895.71	182	1	1	1	965.37	0	9999	0	-1.1	1040	2	1	1	965.37	1	2	31.621	18.064	0	0	0	0	0.0
1854.35	183	1	1	1	0	1285.74	1250	0.8	0.6	1300	2	3	1	1285.74	3	1	30.04	15.6741	0	0	0	0	0.0
1842.65	184	2	1	2	1279.71	0	9999	0	-0.5	2000	2	1	1	1279.71	1	1	23.373	18.6846	1	0	0	0	8000.0
1904.72	185	2	1	1	471.25	0	9999	0	0.5	580	2	1	1	471.25	1	2	35.3315	13.9458	0	0	0	0	0.0
1896.7	186	2	1	1	0	788.21	1650	0.606061	-2.6	820	1.21	2	1	788.21	2	3	27.414	15.7539	2	4	0	0	0.0
1891.75	187	2	2	1	933.91	0	9999	0	0.6	2021.31	2	1	1	933.91	1	2	33.612	14.7565	1	0	0	0	3462.0
1910.38	188	1	1	1	0	1040.07	1000	1	2.1	790	4	2	2	1040.07	3	3	40.423	13.9619	0	0	0	0	0.0
1881.92	189	1	1	2	0	917.672	1144.51	0.873734	0.9	680	0.8	3	1	917.672	2	2	37.1165	14.9556	0	0	0	0	0.0
1840.9	190	1	1	1	0	550	700	1.42857	0.8	580	4	3	2	550	3	3	26.9125	13.5593	0	0	0	0	0.0
1830.7	191	1	1	2	0	514.38	1350	0.740741	0.5	1980	2	3	1	514.38	2	3	22.698	18.5085	0	0	0	0	0.0
1866.91	192	1	1	3	722.234	0	9999	0	0.5	820	2	1	1	722.234	1	1	28.9495	20.5026	0	0	0	0	0.0
1866.72	193	1	1	3	0	826.666	770	1.2987	-0.5	820	2	2	2	826.666	2	2	26.65	22.985	0	0	0	0	0.0
1866.47	194	1	1	1	0	826.666	770	1.2987	-0.5	820	5	2	2	826.666	3	2	26.65	22.985	0	0	0	0	0.0
1819.15	195	1	1	3	0	689.33	1000	1	-0.5	1060	2	2	2	689.33	3	1	19.468	22.5375	0	0	0	0	0.0
1902.97	196	1	1	3	651.13	0	9999	0	-2.9	820	3	1	1	651.13	1	3	26.751	25.2493	0	0	0	0	0.0
1902.87	197	1	1	2	655.13	0	9999	0	-2.9	820	3	1	1	655.13	1	1	26.751	25.2493	1	0	0	0	4092.0
1824.13	198	1	1	2	0	1290.54	1700	0.588235	1.421	760	0.13	2	1	1290.54	2	2	19.616	22.4601	0	0	0	0	0.0
1887.79	199	1	2	3	0	714.179	1000	1	2.25	700.5	2	3	2	714.179	2	3	26.8125	25.3357	0	0	0	0	0.0
1886.17	200	1	1	3	0	1342.08	2650	0.377358	1.5	1210	2	2	1	1342.08	3	1	26.8125	25.3357	1	0	0	0	2200.0
1859.65	201	1	1	1	0	804.732	1720	0.581395	0.85	1660	2	3	1	804.732	3	2	29.8375	21.387	0	0	0	0	0.0
1854.27	202	1	2	3	0	1285.74	1250	0.8	-0.6	960	2	3	1	1285.74	3	1	26.762	25.1857	0	0	0	0	0.0
1833.71	203	1	2	2	0	791.91	1062.03	0.941593	0.3	2200	2	3	1	791.91	2	2	20.846	24.7415	1	0	0	0	4000.0
1833.58	204	1	2	1	0	791.91	1062.03	0.941593	0.3	2200	2	3	1	791.91	2	2	20.846	24.7415	0	0	0	0	0.0
1901.32	205	2	1	2	0	759.65	1200	0.833333	0.689	720	4	3	1	759.65	3	3	32.173	20.5742	0	0	0	0	0.0
1876	206	2	2	1	0	805.765	3100	0.322581	0.502	1050	2	2	1	805.765	2	1	28.576	22.4068	1	0	0	0	19720.0
1848.27	207	1	1	3	0	790.499	1350	0.740741	2.5	1240	3	2	1	790.499	3	1	26.408	26.4711	2	1	0	0	10240.0
1846.53	208	1	2	3	0	3140.25	2100	0.47619	1	680	2	2	1	3140.25	3	1	25.95	25.4973	1	0	0	0	5840.0
1840.52	209	1	1	2	1636.84	0	9999	0	1.7	1536.21	2	1	1	1636.84	1	1	18.1005	24.8012	0	0	0	0	0.0
1830.78	210	1	1	1	0	514.38	1350	0.740741	-0.5	1980	0.98	3	1	514.38	2	1	18.1005	24.8012	0	0	0	0	0.0
1818.85	211	1	1	1	0	689.33	1000	1	-1.2	740	2.07	2	2	689.33	2	1	18.5825	23.601	1	0	0	0	2900.0
1887.3	212	1	2	1	0	714.179	1000	1	-1.757	1152.21	3.54	3	2	714.179	2	2	27.338	27.6602	0	0	0	0	0.0
1820.29	213	1	2	1	0	731.35	700	1.42857	2.883	540	6	3	2	731.35	3	1	18.6075	24.6596	0	0	0	0	0.0
1822.7	214	1	1	1	0	1369.74	1000	1	0.95	1000	4	3	2	1369.74	3	1	18.9295	24.713	0	0	0	0	0.0
1904.86	215	1	1	1	0	869.66	3200	0.3125	-0.5	580	2	2	1	869.66	2	1	30.9635	23.5173	1	0	0	0	1200.0
1827.28	216	2	2	2	2413.08	0	9999	0	1	880	2	1	1	2413.08	1	2	20.181	19.5381	0	0	0	0	0.0
1904.73	217	1	2	1	471.25	0	9999	0	-0.5	580	2	1	1	471.25	1	1	27.967	24.9903	1	0	0	0	570.0
1868.42	218	1	1	3	0	969.439	3050	0.327869	-1.889	1460	2	2	1	969.439	2	1	23.924	28.31	0	0	0	0	0.0
1866.5	219	1	2	3	0	826.666	770	1.2987	-0.5	820	4.13	2	2	826.666	2	3	23.924	28.31	1	0	0	0	10780.0
1859.9	220	1	1	3	0	804.732	1720	0.581395	-2	720	1.3	3	1	804.732	2	1	24.663	28.8348	1	0	0	0	2200.0
1855.84	221	1	1	3	0	697.16	966.14	1.03505	1.7	760	2	2	2	697.16	2	2	24.663	28.8348	2	1	0	0	0.0
1855.63	222	1	1	1	0	697.16	966.14	1.03505	1.7	760	4	2	2	697.16	3	2	24.663	28.8348	0	0	0	0	0.0
1854.32	223	1	2	3	0	1285.74	1250	0.8	-0.6	960	2	3	1	1285.74	3	1	24.665	28.9037	1	0	0	0	300.0
1866.54	224	1	2	3	0	826.666	770	1.2987	-0.5	820	2.25	2	2	826.666	2	1	24.673	29.1013	1	0	0	0	4920.0
1865.91	225	1	1	1	0	1063.23	993.077	1.00697	-2.9	880	2	3	2	1063.23	2	1	25.348	28.7335	1	0	0	0	1280.0
1845.1	226	1	1	1	0	3140.25	2100	0.47619	-0.3	1000	2	2	1	3140.25	3	2	25.3535	29.8081	0	0	0	0	0.0
1823.49	227	1	1	2	0	1369.74	1000	1	-0.95	1000	2	3	2	1369.74	2	1	17.216	26.8019	0	0	0	0	0.0
1886.43	228	1	1	2	0	1342.08	2650	0.377358	-1.757	1152.21	1.15	2	1	1342.08	2	1	26.449	29.8049	1	0	0	0	4500.0
1859.78	229	1	1	1	0	804.732	1720	0.581395	2	720	2	3	1	804.732	3	1	24.974	28.8572	1	0	0	0	600.0
1875.03	230	1	1	1	0	796.171	5500	0.181818	-0.94	2100	2	3	1	796.171	3	1	29.9965	23.2879	0	0	0	0	0.0
1835.61	231	1	1	1	0	918.68	513.113	1.94889	1.61	1531.29	8	2	2	918.68	3	2	19.577	22.0793	0	0	0	0	0.0
1846.09	232	2	1	1	0	3140.25	2100	0.47619	0.36	700	2	2	1	3140.25	3	2	26.9585	26.4732	1	0	0	0	2280.0
1867.63	233	1	2	1	0	969.439	3050	0.327869	-1.889	1460	2	2	1	969.439	2	2	25.513	26.5931	0	0	0	0	0.0
1909.61	234	1	1	1	481.41	0	9999	0	-2.65	660	2	1	1	481.41	1	1	27.2515	26.7829	0	0	0	0	0.0
1868.42	235	1	1	3	0	969.439	3050	0.327869	1.889	1460	2	2	1	969.439	2	1	24.982	27.6299	0	0	0	0	0.0
1867.75	236	1	1	3	0	969.439	3050	0.327869	-1.889	1460	2	2	1	969.439	2	1	25.375	28.6499	1	0	0	0	4600.0
1866.59	237	1	1	3	0	826.666	770	1.2987	-0.5	820	0.88	2	2	826.666	2	1	25.375	28.6499	1	0	0	0	4600.0
1865.1	238	1	1	3	0	1063.23	993.077	1.00697	0.5	980	2	3	2	1063.23	2	1	25.375	28.6499	1	0	0	0	4600.0
1868.41	239	1	1	1	0	969.439	3050	0.327869	1.889	1460	2	2	1	969.439	2	1	28.527	23.1823	1	0	0	0	560.0
1860.3	240	1	1	3	739.602	0	9999	0	-2	720	2	1	1	739.602	1	1	24.69	28.0796	0	0	0	0	0.0
1868.43	241	1	2	1	0	969.439	3050	0.327869	-1.889	1460	2	2	1	969.439	2	1	25.3685	29.233	0	0	0	0	0.0
1827.11	242	1	1	2	2413.08	0	9999	0	1	880	2	1	1	2413.08	1	1	16.4705	26.4996	0	0	0	0	0.0
1827.1	243	1	1	1	2413.08	0	9999	0	1	880	2	1	1	2413.08	1	1	16.4705	26.4996	1	0	0	0	12560.0
1911.01	244	1	2	1	0	1040.07	1000	1	1.4	730	2	2	2	1040.07	2	2	26.861	29.6963	0	0	0	0	0.0
1823.24	245	1	1	1	0	1369.74	1000	1	0.95	1000	1.72	3	2	1369.74	2	1	16.517	26.9831	0	0	0	0	0.0
1861.94	246	2	2	3	0	932.229	860	1.16279	-1.92	1050	2.44	2	2	932.229	2	2	25.189	27.7525	0	0	0	0	0.0
1900.99	247	2	1	1	0	792.87	3050	0.327869	0.689	720	2	2	1	792.87	2	1	29.7215	21.5096	1	0	0	0	5160.0
1850.37	248	1	2	1	318.986	0	9999	0	2	1220	2	1	1	318.986	1	1	26.1485	26.5626	0	0	0	0	0.0
1831.85	249	1	2	1	2379.12	0	9999	0	-0.3	1100	2	1	1	2379.12	1	1	19.5695	30.2722	1	0	0	0	2220.0
1843.8	250	1	1	1	0	3140.25	2100	0.47619	0.5	2000	2	2	1	3140.25	2	1	17.7695	27.2931	1	0	0	0	6330.0
1837.32	251	1	2	3	1174.41	0	9999	0	-2.339	700	2	1	1	1174.41	1	1	17.3505	27.8874	0	0	0	0	0.0
1877.95	252	1	1	1	0	932.009	1050	0.952381	0.7	1140	1.8	3	1	932.009	2	3	27.293	29.7257	0	0	0	0	0.0
1874.95	253	1	1	1	0	796.171	5500	0.181818	-0.94	2100	2	3	1	796.171	3	1	27.293	29.7257	1	0	0	0	5100.0
1882.1	254	1	1	1	450.892	0	9999	0	-0.9	680	2	1	1	450.892	1	1	29.183	24.1134	1	0	0	0	10160.0
1905.58	255	2	1	2	0	869.66	3200	0.3125	-1.1	640	2	2	1	869.66	2	3	33.3775	17.5127	0	0	0	0	0.0
1901.34	256	2	1	1	0	759.65	1200	0.833333	0.689	720	4	3	1	759.65	3	3	31.4315	19.147	0	0	0	0	0.0
1899.75	257	2	1	1	939.6	0	9999	0	2.35	440	2	1	1	939.6	1	2	31.4315	19.147	0	0	0	0	0.0
1905.14	258	1	1	1	0	869.66	3200	0.3125	0.5	580	2	2	1	869.66	3	2	28.2805	26.0568	0	0	0	0	0.0
1879.74	259	1	1	1	0	729.243	3147.27	0.317736	-1.3	1080	2	3	1	729.243	2	1	26.3985	30.6151	1	0	0	0	1800.0
1846.6	260	1	1	1	0	3140.25	2100	0.47619	1	680	2	2	1	3140.25	3	3	26.1975	29.9446	0	0	0	0	0.0
1846.4	261	1	1	1	0	3140.25	2100	0.47619	0.36	700	2	2	1	3140.25	3	1	25.3005	30.5264	1	0	0	0	1000.0
1904.37	262	1	1	2	471.25	0	9999	0	-1.7	780	2	1	1	471.25	1	1	26.612	28.682	2	0	0	1	0.0
1875.12	263	1	1	3	0	796.171	5500	0.181818	-0.94	2100	2	3	1	796.171	3	2	25.9295	29.3031	0	0	0	0	0.0
1859.18	264	1	1	4	357.121	0	9999	0	-0.85	1660	2	1	1	357.121	1	1	23.352	29.6915	1	0	0	0	4140.0
1851.5	265	1	1	1	410.608	0	9999	0	0.77	1300	2	1	1	410.608	1	1	25.1685	29.5752	0	0	0	0	0.0
1850.36	266	1	1	3	318.986	0	9999	0	2	1220	2	1	1	318.986	1	2	23.944	29.9409	0	0	0	0	0.0
1820.64	267	1	1	3	1305.45	0	9999	0	-2.883	540	2	1	1	1305.45	1	1	16.515	27.8584	1	0	0	0	5160.0
1890.6	268	1	2	4	0	1230.55	1500	0.666667	0.8	1158.57	3	2	1	1230.55	3	1	29.0925	22.4362	1	0	0	0	5680.0
1874.96	269	2	1	1	0	796.171	5500	0.181818	-0.94	2100	2	3	1	796.171	3	2	26.1085	26.5395	1	0	0	0	5260.0
1872.14	270	2	1	1	642.919	0	9999	0	-1.6	720	2	1	1	642.919	1	2	26.1085	26.5395	0	0	0	0	0.0
1903.75	271	2	1	1	0	949.05	1100	0.909091	2.3	640	4	3	1	949.05	3	2	29.128	20.9647	0	0	0	0	0.0
1842.17	272	2	1	1	0	851.67	700	1.42857	0.5	2000	2	3	2	851.67	3	1	18.639	21.0076	1	0	0	0	0.0
1822.01	273	2	2	1	0	1311.66	1108.82	0.90186	-1.5	1080	2	2	1	1311.66	2	2	18.846	20.3144	0	0	0	0	0.0
1911.72	274	1	2	3	0	985.85	1000	1	2.9	810	1.44	3	2	985.85	2	3	26.3545	27.2097	2	1	0	0	11760.0
1853.52	275	1	1	2	900.705	0	9999	0	0.6	960	2	1	1	900.705	1	1	24.6035	28.8817	0	0	0	0	0.0
1849.38	276	1	2	3	0	1071.54	3250	0.307692	-1.461	740	2	3	1	1071.54	2	2	24.599	26.3063	0	0	0	0	0.0
1909.3	277	1	1	1	0	703.21	3100	0.322581	-2.65	660	2	3	1	703.21	3	1	23.6845	29.688	1	0	0	0	8000.0
1849.45	278	1	1	3	0	1071.54	3250	0.307692	-1.461	740	2	3	1	1071.54	2	2	24.9075	30.482	0	0	0	0	0.0
1851.55	279	1	2	1	410.608	0	9999	0	0.77	1300	2	1	1	410.608	1	2	24.98	31.1656	2	1	0	0	8080.0
1911.5	280	2	1	1	407.25	0	9999	0	-2.9	810	2	1	1	407.25	1	2	30.6905	19.7393	0	0	0	0	0.0
1874.43	281	2	1	1	0	686.707	1500	0.666667	0.94	2100	2	2	1	686.707	2	1	28.679	21.2258	2	1	0	0	0.0
1823.05	282	2	1	1	0	1369.74	1000	1	-0.95	1000	4	3	2	1369.74	3	1	19.041	20.469	0	0	0	0	0.0
1818.5	283	2	1	1	915	0	9999	0	-1.2	740	2	1	1	915	1	2	19.622	17.9729	0	0	0	0	0.0
1836.06	284	1	1	1	0	918.68	513.113	1.94889	-1.61	1531.29	3.6	2	2	918.68	2	1	19.0685	27.2962	0	0	0	0	0.0
1836.01	285	1	1	1	0	918.68	513.113	1.94889	-1.61	1531.29	5.2	2	2	918.68	2	1	19.0685	27.2962	1	0	0	0	3420.0
1835.98	286	1	1	1	0	918.68	513.113	1.94889	-1.61	1531.29	6.45	2	2	918.68	2	2	19.0685	27.2962	0	0	0	0	0.0
1899.46	287	3	1	1	939.6	0	9999	0	2.35	440	2	1	1	939.6	1	3	24.201	19.8997	1	0	0	0	13561.0
1830.8	288	3	1	2	0	514.38	1350	0.740741	0.5	1980	2	3	1	514.38	2	1	13.942	23.3302	1	0	0	0	4680.0
1875.15	289	1	2	1	0	796.171	5500	0.181818	0.94	2100	2	3	1	796.171	3	2	28.607	26.5331	0	0	0	0	0.0
1818.5	290	2	2	1	915	0	9999	0	1.2	740	2	1	1	915	1	1	17.181	26.1645	0	0	0	0	0.0
1902.7	291	2	1	1	0	603.89	1000	1	2.9	820	3	2	2	603.89	2	3	29.476	21.0397	0	0	0	0	0.0
1830.42	292	2	2	1	0	1029.99	1100	0.909091	0.5	1980	2	2	1	1029.99	2	2	18.5795	24.5495	0	0	0	0	0.0
1886	293	1	1	1	0	1342.08	2650	0.377358	1.5	1210	2	2	1	1342.08	3	1	26.8095	25.6752	0	0	0	0	0.0
1818.54	294	1	1	1	915	0	9999	0	1.2	740	2	1	1	915	1	1	16.46	26.7895	1	0	0	0	7240.0
1896.99	295	1	1	1	0	751.7	1450	0.689655	-2.6	820	2	3	1	751.7	2	1	26.595	30.3434	0	0	0	0	0.0
1825.6	296	1	1	1	0	764.06	703.797	1.42086	0.7	960	6	3	2	764.06	3	1	17.985	29.0463	0	0	0	0	0.0
1891.45	297	1	1	1	933.91	0	9999	0	-0.6	2021.31	2	1	1	933.91	1	1	25.648	30.9898	1	0	0	0	5681.0
1859.87	298	1	2	1	0	804.732	1720	0.581395	2	720	2	3	1	804.732	3	1	24.37	31.0278	0	0	0	0	0.0
1904.72	299	1	1	1	471.25	0	9999	0	-0.5	580	2	1	1	471.25	1	1	30.0785	24.511	0	0	0	0	0.0
1863.88	300	1	1	1	456.44	0	9999	0	2.9	600	2	1	1	456.44	1	1	28.218	24.9722	0	0	0	0	0.0
1866.28	301	2	1	1	0	826.666	770	1.2987	2.9	880	5	2	2	826.666	3	1	24.5715	27.9842	0	0	0	0	0.0
1910.95	302	2	1	1	0	1040.07	1000	1	-1.4	730	2	2	2	1040.07	2	1	29.823	22.4587	1	0	0	0	6600.0
1833.56	303	2	2	1	0	791.91	1062.03	0.941593	-0.3	2200	1.69	3	1	791.91	2	1	17.948	23.3575	0	0	0	0	0.0
1890.66	304	1	2	4	0	1230.55	1500	0.666667	0.8	1158.57	3	2	1	1230.55	3	1	22.95	31.3031	1	0	0	0	9800.0
1908.2	305	1	2	1	0	728.06	1200	0.833333	1.55	700	2	2	1	728.06	2	2	27.8355	30.3333	0	0	0	0	0.0
1905	306	1	1	3	0	869.66	3200	0.3125	0.5	580	2	2	1	869.66	2	1	27.3275	29.5273	1	0	0	0	2640.0
1889.2	307	1	1	2	0	846.887	3250	0.307692	-2.7	800	2	2	1	846.887	2	1	26.309	28.6783	1	0	0	0	48342.0
1871.97	308	1	1	2	0	764.603	2000	0.5	-1.6	720	2	2	1	764.603	2	1	26.5495	30.9271	0	0	0	0	0.0
1871.93	309	1	1	1	0	764.603	2000	0.5	-1.6	720	2	2	1	764.603	2	1	26.5495	30.9271	0	0	0	0	0.0
1830.6	310	1	2	1	968.99	0	9999	0	-0.5	1980	2	1	1	968.99	1	2	16.8575	28.9714	1	0	0	0	1730.0
1882.39	311	1	1	3	450.892	0	9999	0	-1.1	660	2	1	1	450.892	1	1	26.615	26.8303	1	0	0	0	3680.0
1863.98	312	1	1	3	456.44	0	9999	0	1.7	600	2	1	1	456.44	1	1	25.7375	26.4339	1	0	0	0	3480.0
1862.85	313	1	1	3	246.729	0	9999	0	1.2	1050	2	1	1	246.729	1	1	25.7375	26.4339	1	0	0	0	420.0
1859.69	314	1	1	3	0	804.732	1720	0.581395	0.85	1660	2	3	1	804.732	3	1	25.7375	26.4339	0	0	0	0	0.0
1826.83	315	1	1	3	0	1013.12	700	1.42857	-1	880	1.83	2	2	1013.12	2	1	17.0785	24.3722	1	0	0	0	3560.0
1818.23	316	2	1	2	915	0	9999	0	-2	320	2	1	1	915	1	1	15.4385	26.6348	1	0	0	0	360.0
1905.6	317	1	1	1	0	869.66	3200	0.3125	-1.1	640	2	2	1	869.66	2	1	26.074	28.3096	1	0	0	0	150.0
1905.4	318	1	1	1	0	869.66	3200	0.3125	1.1	640	2	2	1	869.66	3	1	25.8615	26.7313	1	0	0	0	1960.0
1846.9	319	1	1	1	1102.5	0	9999	0	-1	680	2	1	1	1102.5	1	2	26.986	33.0683	0	0	0	0	0.0
1846.89	320	1	2	1	0	3140.25	2100	0.47619	-1	680	2	2	1	3140.25	2	2	26.986	33.0683	0	0	0	0	0.0
1839.7	321	1	2	1	0	1192.84	1000	1	1.7	1536.21	2	2	2	1192.84	2	1	17.662	31.2665	1	0	0	0	83800.0
1824.57	322	1	2	1	0	1290.54	1700	0.588235	-1.165	1426	3	2	1	1290.54	3	1	18.54	29.3605	0	0	0	0	0.0
1857.79	323	1	1	1	724.67	0	9999	0	0.5	640	2	1	1	724.67	1	2	30.175	27.3346	0	0	0	0	0.0
1911.4	324	1	1	3	407.25	0	9999	0	-2.9	810	2	1	1	407.25	1	1	39.8405	12.4586	0	0	0	0	0.0
1909.94	325	1	2	2	481.41	0	9999	0	-2.1	790	2	1	1	481.41	1	2	39.8405	12.4586	0	0	0	0	0.0
1909.71	326	1	2	2	481.41	0	9999	0	2.65	660	2	1	1	481.41	1	3	39.8405	12.4586	0	0	0	0	0.0
1908.05	327	1	1	3	0	728.06	1200	0.833333	1.55	700	4	2	1	728.06	3	1	36.076	18.7898	1	0	0	0	3080.0
1907.84	328	1	1	3	0	728.06	1200	0.833333	-0.75	1560	4	2	1	728.06	3	2	36.076	18.7898	0	0	0	0	0.0
1897.75	329	1	1	2	0	857.58	1400	0.714286	1.55	860	2	2	1	857.58	2	1	38.149	12.7636	1	0	0	0	2840.0
1891.7	330	1	1	2	933.91	0	9999	0	-0.6	2021.31	2	1	1	933.91	1	2	38.149	12.7636	2	1	0	0	0.0
1883.64	331	1	1	3	1373.04	0	9999	0	0.5	840	3	1	1	1373.04	1	2	35.269	19.1836	0	0	0	0	0.0
1854.06	332	1	1	3	0	1285.74	1250	0.8	-0.6	960	2	3	1	1285.74	2	3	34.3785	13.9348	2	1	0	0	0.0
1910.15	333	3	1	1	0	1040.07	1000	1	-2.1	790	2	2	2	1040.07	2	2	50.6945	10.4837	0	0	0	0	0.0
1910.1	334	3	1	1	0	1040.07	1000	1	-2.1	790	2	2	2	1040.07	2	2	50.6945	10.4837	0	0	0	0	0.0
1895.55	335	3	1	1	965.37	0	9999	0	1.1	1040	2	1	1	965.37	1	2	48.862	10.8152	0	0	0	0	0.0
1892.31	336	3	2	1	933.91	0	9999	0	-0.6	2021.31	2	1	1	933.91	1	2	48.862	10.8152	0	0	0	0	0.0
1891.92	337	3	1	1	933.91	0	9999	0	-0.6	2021.31	2	1	1	933.91	1	3	48.862	10.8152	0	0	0	0	0.0
1891.6	338	3	2	1	933.91	0	9999	0	-0.6	2021.31	2	1	1	933.91	1	2	48.862	10.8152	0	0	0	0	0.0
1888.64	339	3	1	1	0	846.887	3250	0.307692	-1.4	700	0.55	2	1	846.887	2	3	48.862	10.8152	0	0	0	0	0.0
1888.6	340	3	2	1	0	846.887	3250	0.307692	1.4	700	2	2	1	846.887	2	3	32.941	16.1854	0	0	0	0	0.0
1880.59	341	3	1	1	0	837.235	1750.02	0.571421	2.9	860	2	2	1	837.235	2	3	31.2695	16.4202	2	3	0	0	0.0
1880.07	342	3	1	1	0	729.243	3147.27	0.317736	2.9	860	2	3	1	729.243	3	2	31.2695	16.4202	0	0	0	0	0.0
1880.01	343	3	1	1	0	729.243	3147.27	0.317736	2.9	860	2	3	1	729.243	3	2	31.2695	16.4202	0	0	0	0	0.0
1877.48	344	3	1	1	0	932.009	1050	0.952381	0.6	700	1.12	3	1	932.009	2	2	31.2695	16.4202	0	0	0	0	0.0
1875.51	345	3	1	1	0	796.171	5500	0.181818	-0.502	1050	2	3	1	796.171	3	2	31.2695	16.4202	0	0	0	0	0.0
1874.33	346	3	1	1	0	686.707	1500	0.666667	0.94	2100	0.32	2	1	686.707	2	3	46.5445	11.1258	0	0	0	0	0.0
1858.88	347	3	1	1	0	540.565	1580	0.632911	0.85	1660	2	2	1	540.565	2	2	30.839	15.7148	1	0	0	0	3480.0
1848.11	348	3	1	1	0	790.499	1350	0.740741	-2.5	1240	1.78	2	1	790.499	2	2	42.6655	11.4882	0	0	0	0	0.0
1844.01	349	3	1	1	0	3140.25	2100	0.47619	-0.5	2000	2	2	1	3140.25	3	2	44.1275	9.35212	0	0	0	0	0.0
1838.35	350	3	1	1	1581.64	0	9999	0	1.7	700	2	1	1	1581.64	1	3	43.7905	9.22568	0	0	0	0	0.0
1911.7	351	3	1	1	0	985.85	1000	1	-2.9	810	2	3	2	985.85	2	3	35.999	10.2444	0	0	0	0	0.0
1908.3	352	3	1	1	576	0	9999	0	-1.55	700	2	1	1	576	1	2	35.999	10.2444	1	0	0	0	0.0
1908.3	353	3	1	1	576	0	9999	0	-1.55	700	2	1	1	576	1	1	35.999	10.2444	0	0	0	0	0.0
1907.48	354	3	1	1	893.3	0	9999	0	0.75	1560	2	1	1	893.3	1	2	35.999	10.2444	0	0	0	0	0.0
1907.32	355	3	1	1	893.3	0	9999	0	0.75	1560	2	1	1	893.3	1	3	35.999	10.2444	0	0	0	0	0.0
1902.93	356	3	1	1	652.13	0	9999	0	-2.9	820	3	1	1	652.13	1	3	33.8745	10.768	0	0	0	0	0.0
1900	357	3	1	1	939.6	0	9999	0	1.3	720	2	1	1	939.6	1	3	33.8745	10.768	0	0	0	0	0.0
1899.79	358	3	1	1	939.6	0	9999	0	2.35	440	2	1	1	939.6	1	2	24.5885	15.4415	0	0	0	0	0.0
1896.25	359	3	1	1	0	788.21	1650	0.606061	1.25	680	1.58	2	1	788.21	2	3	33.8745	10.768	0	0	0	0	0.0
1887.35	360	3	1	1	0	714.179	1000	1	-1.757	1152.21	4	3	2	714.179	3	2	33.8745	10.768	0	0	0	0	0.0
1880.18	361	3	2	1	0	729.243	3147.27	0.317736	-2.9	860	2	3	1	729.243	2	3	31.459	11.7173	2	1	0	0	5240.0
1876.18	362	3	2	1	0	805.765	3100	0.322581	0.502	1050	1.53	2	1	805.765	2	1	31.459	11.7173	0	0	0	0	0.0
1857.9	363	3	1	2	724.67	0	9999	0	0.5	640	2	1	1	724.67	1	1	29.82	11.4576	1	0	0	0	3400.0
1853.81	364	3	1	1	0	1285.74	1250	0.8	0.6	960	2	3	1	1285.74	2	1	23.965	15.3983	0	0	0	0	0.0
1905.9	365	3	1	1	316.18	0	9999	0	2.8	540	2	1	1	316.18	1	3	40.0075	6.80715	0	0	0	0	0.0
1904.71	366	3	1	1	471.25	0	9999	0	-0.5	580	2	1	1	471.25	1	3	25.7315	9.36166	0	0	0	0	0.0
1887.25	367	3	1	2	0	714.179	1000	1	-1.757	1152.21	2	3	2	714.179	2	2	24.408	9.7034	1	0	0	0	0.0
1885	368	3	1	1	0	772.214	3891.94	0.256941	-0.8	1300	2	3	1	772.214	3	2	36.5355	7.60169	0	0	0	0	0.0
1880.92	369	3	2	2	0	837.235	1750.02	0.571421	0.545	800	2	2	1	837.235	2	2	23.3935	9.6723	1	0	0	0	18000.0
1861.72	370	3	1	1	269.178	0	9999	0	1.92	1050	2	1	1	269.178	1	1	24.012	8.98339	0	0	0	0	0.0
1859.69	371	3	1	1	0	804.732	1720	0.581395	-0.85	1660	2	3	1	804.732	3	1	24.012	8.98339	0	0	0	0	0.0
1820.85	372	3	1	1	0	1311.66	1108.82	0.90186	-0.5	920	2	2	1	1311.66	2	2	30.8175	5.66154	0	0	0	0	0.0
1901.19	373	3	1	1	0	759.65	1200	0.833333	0.689	720	1.77	3	1	759.65	2	2	39.179	8.55944	0	0	0	0	0.0
1899.7	374	3	1	1	939.6	0	9999	0	2.35	440	2	1	1	939.6	1	2	39.179	8.55944	0	0	0	0	0.0
1882.01	375	3	2	1	0	917.672	1144.51	0.873734	-0.9	680	2	3	1	917.672	2	3	28.5155	12.292	0	0	0	0	0.0
1878.79	376	3	1	1	0	874.489	3050	0.327869	0.7	1140	2	2	1	874.489	3	3	37.274	8.81682	0	0	0	0	0.0
1878.74	377	3	1	1	0	874.489	3050	0.327869	-0.7	1140	2	2	1	874.489	2	3	28.5155	12.292	0	0	0	0	0.0
1870.57	378	3	2	1	0	681.369	6000	0.166667	3	740	2	3	3	681.369	3	2	37.274	8.81682	0	0	0	0	0.0
1854.17	379	3	2	1	0	1285.74	1250	0.8	0.6	960	2	3	1	1285.74	3	2	35.1675	8.86516	1	0	0	0	4680.0
1841.29	380	3	1	1	1208.44	0	9999	0	0.8	580	2	1	1	1208.44	1	2	33.365	6.61626	0	0	0	0	0.0
1836.57	381	3	1	1	0	779.45	700	1.42857	1.61	1531.29	4	3	2	779.45	3	3	32.8115	6.74988	0	0	0	0	0.0
1834.35	382	3	1	1	0	917.92	950	1.05263	0.314	880	2.39	2	2	917.92	2	3	32.8115	6.74988	0	0	0	0	0.0
1875.27	383	1	2	1	0	796.171	5500	0.181818	-0.502	1050	2	3	1	796.171	3	1	27.325	26.7105	2	3	0	0	8880.0
1859.4	384	1	2	1	0	804.732	1720	0.581395	0.85	1660	2	3	1	804.732	2	2	25.728	25.6293	0	0	0	0	0.0
1886.5	385	1	1	1	0	1342.08	2650	0.377358	-1.757	1152.21	2	2	1	1342.08	2	1	27.5255	27.6189	1	0	0	0	25340.8
1844.95	386	2	2	1	0	3140.25	2100	0.47619	0.3	1000	2	2	1	3140.25	3	2	17.2535	23.4096	2	1	0	0	4260.0
1892.11	387	1	2	3	933.91	0	9999	0	-0.6	2021.31	2	1	1	933.91	1	1	25.802	27.0588	1	0	0	0	3040.0
1866.45	388	1	1	3	0	826.666	770	1.2987	-0.5	820	5	2	2	826.666	3	1	24.0405	26.7039	1	0	0	0	7080.0
1840.09	389	1	1	3	1636.84	0	9999	0	-1.7	1536.21	2	1	1	1636.84	1	1	17.1975	27.8962	1	0	0	0	2160.0
1886.37	390	1	1	3	0	1342.08	2650	0.377358	1.757	1152.21	2	2	1	1342.08	3	1	25.4985	30.306	1	0	0	0	6920.0
1882.85	391	1	1	3	0	792.381	1450	0.689655	-1.1	660	3	2	1	792.381	3	1	25.4985	30.306	1	0	0	0	2960.0
1841.39	392	1	1	3	1208.44	0	9999	0	-0.8	580	2	1	1	1208.44	1	1	16.942	31.1296	1	0	0	0	2200.0
1904.31	393	1	1	1	471.25	0	9999	0	-1.7	780	2	1	1	471.25	1	2	26.815	28.8957	0	0	0	0	0.0
1849.64	394	1	1	1	0	1071.54	3250	0.307692	-1.461	740	2	3	1	1071.54	3	1	24.5325	30.6356	1	0	0	0	2900.0
1826.67	395	1	1	1	0	1013.12	700	1.42857	-1	880	6	2	2	1013.12	3	2	17.208	29.296	2	2	0	0	0.0
1826.55	396	1	1	1	0	1013.12	700	1.42857	-0.7	960	6	2	2	1013.12	3	1	18.927	22.3591	1	0	0	0	3960.0
1899.45	397	2	1	1	939.6	0	9999	0	0.5	560	2	1	1	939.6	1	1	26.5795	22.8607	1	0	0	0	6201.0
1854.31	398	2	1	1	0	1285.74	1250	0.8	-0.6	960	2	3	1	1285.74	3	1	25.4935	23.7765	0	0	0	0	0.0
1881.2	399	1	1	1	0	917.672	1144.51	0.873734	-0.545	800	2	3	1	917.672	2	2	25.761	29.3154	0	0	0	0	0.0
1845.6	400	1	1	1	0	3140.25	2100	0.47619	-0.3	1000	2	2	1	3140.25	3	3	25.732	27.5972	0	0	0	0	0.0
1826.18	401	1	1	1	0	1013.12	700	1.42857	0.7	960	3.99	2	2	1013.12	2	1	17.6155	25.9551	1	0	0	0	5100.0
1904.12	402	1	1	1	471.25	0	9999	0	1.7	780	1.01	1	1	471.25	1	1	26.8615	29.6438	0	0	0	0	0.0
1857.05	403	1	1	2	325.551	0	9999	0	1.908	520	4	1	1	325.551	1	2	25.645	29.8373	0	0	0	0	0.0
1853.2	404	1	1	3	900.705	0	9999	0	-2.1	1040	2	1	1	900.705	1	1	29.553	25.352	0	0	0	0	0.0
1853.2	405	1	2	1	900.705	0	9999	0	-2.1	1040	2	1	1	900.705	1	1	29.553	25.352	0	0	0	0	0.0
1853.15	406	1	2	3	900.705	0	9999	0	2.1	1040	2	1	1	900.705	1	1	29.1675	23.9205	1	0	0	0	67200.0
1880.1	407	2	1	3	0	729.243	3147.27	0.317736	2.9	860	0.96	3	1	729.243	2	1	26.5075	26.3275	0	0	0	0	0.0
1840.76	408	2	1	1	0	550	700	1.42857	-1.7	1536.21	4	3	2	550	2	1	17.592	23.2512	1	0	0	0	3220.0
1840.73	409	2	1	2	0	550	700	1.42857	-1.7	1536.21	4	3	2	550	2	1	17.592	23.2512	0	0	0	0	0.0
1835.32	410	2	1	1	0	918.68	513.113	1.94889	1.61	1531.29	2	2	2	918.68	2	1	17.6405	20.1755	1	0	0	0	160.0
1819.16	411	2	1	2	0	689.33	1000	1	-0.5	1060	2	2	2	689.33	3	1	17.3825	20.8424	0	0	0	0	0.0
1855.32	412	1	1	3	0	697.16	966.14	1.03505	-0.6	1300	2	2	2	697.16	2	1	24.109	27.8962	1	0	0	0	4200.0
1910.9	413	1	2	1	0	1040.07	1000	1	-1.4	730	2	2	2	1040.07	2	1	25.9515	29.7075	0	0	0	0	0.0
1887.27	414	1	2	2	0	714.179	1000	1	-1.757	1152.21	2.17	3	2	714.179	2	2	25.895	29.624	1	0	0	0	7910.0
1820.48	415	1	1	1	0	731.35	700	1.42857	-2.883	540	2	3	2	731.35	2	1	16.9605	28.2562	1	0	0	0	5340.0
1904.87	416	1	1	1	0	869.66	3200	0.3125	-0.5	580	2	2	1	869.66	2	2	25.868	29.6313	2	1	0	0	5452.0
1896.19	417	1	1	1	0	788.21	1650	0.606061	-1.25	680	2	2	1	788.21	2	3	30.1395	24.0611	0	0	0	0	0.0
1839.72	418	2	2	3	0	1192.84	1000	1	-1.7	1536.21	2	2	2	1192.84	2	1	17.6485	23.4585	1	0	0	0	2480.0
1895.7	419	2	1	1	965.37	0	9999	0	1.1	1040	2	1	1	965.37	1	2	26.776	20.7557	0	0	0	0	0.0
1830.52	420	1	2	1	968.99	0	9999	0	0.5	1980	2	1	1	968.99	1	3	16.4065	25.8915	0	0	0	0	0.0
1830.37	421	1	2	1	0	1029.99	1100	0.909091	0.5	1980	2	2	1	1029.99	2	1	16.4065	25.8915	0	0	0	0	0.0
1825.6	422	1	1	1	0	764.06	703.797	1.42086	-0.7	960	6	3	2	764.06	3	2	16.622	22.6455	0	0	0	0	0.0
1907.8	423	1	1	2	0	728.06	1200	0.833333	-0.75	1560	4	2	1	728.06	3	1	26.656	25.9331	1	0	0	0	7400.0
1906.1	424	1	2	2	0	700.4	1200	0.833333	2.8	540	0.39	3	1	700.4	2	1	26.656	25.9331	1	0	0	0	8486.0
1856.03	425	1	2	3	0	824.126	720	1.38889	1.7	760	0.58	3	2	824.126	2	1	24.129	27.1989	1	0	0	0	18960.0
1839.6	426	1	2	1	0	1192.84	1000	1	-1.7	1536.21	2	2	2	1192.84	2	2	16.0695	27.4928	0	0	0	0	0.0
1867.82	427	1	1	3	0	969.439	3050	0.327869	-1.889	1460	2	2	1	969.439	3	1	27.415	21.8655	0	0	0	0	0.0
1841.2	428	1	1	3	1208.44	0	9999	0	0.8	580	2	1	1	1208.44	1	1	17.454	20.745	1	0	0	0	0.0
1839.2	429	1	1	3	0	1192.84	1000	1	-0.3	860	4	2	2	1192.84	3	1	18.2995	21.3076	1	0	0	0	5100.0
1834.61	430	1	2	4	0	917.92	950	1.05263	-0.314	880	1.96	2	2	917.92	2	1	18.2995	21.3076	1	0	0	0	4380.0
1880.35	431	2	2	3	0	837.235	1750.02	0.571421	2.9	860	2	2	1	837.235	2	2	25.1395	25.5017	1	0	0	0	9500.0
1908.93	432	2	1	2	0	703.21	3100	0.322581	1.863	510	2	3	1	703.21	2	3	25.3925	19.9513	0	0	0	0	0.0
1908.15	433	2	1	2	0	728.06	1200	0.833333	-1.55	700	1.34	2	1	728.06	2	1	25.3925	19.9513	2	1	0	0	0.0
1907.97	434	2	1	2	0	728.06	1200	0.833333	-1.55	700	4	2	1	728.06	3	1	25.3925	19.9513	2	1	0	0	31110.0
1861.74	435	2	2	3	0	932.229	860	1.16279	-1.92	1050	2	2	2	932.229	2	1	27.0505	20.524	0	0	0	0	0.0
1845.04	436	2	1	2	0	3140.25	2100	0.47619	0.3	1000	2	2	1	3140.25	3	1	17.5125	19.4169	0	0	0	0	0.0
1823.48	437	2	1	1	0	1369.74	1000	1	0.95	1000	2	3	2	1369.74	2	3	17.358	18.9301	2	1	0	0	0.0
1907.88	438	1	2	2	0	728.06	1200	0.833333	-0.75	1560	4	2	1	728.06	3	1	26.983	26.06	1	0	0	0	0.0
1818.42	439	1	1	1	915	0	9999	0	1.2	740	2	1	1	915	1	1	16.3875	22.6422	1	0	0	0	2440.0
1891.79	440	1	1	1	933.91	0	9999	0	-0.6	2021.31	2	1	1	933.91	1	1	27.8285	24.717	1	0	0	0	15360.0
1886.44	441	1	1	1	0	1342.08	2650	0.377358	-1.757	1152.21	0.58	2	1	1342.08	2	1	26.1285	26.5802	1	0	0	0	380.0
1867.65	442	1	1	2	0	969.439	3050	0.327869	1.889	1460	2	2	1	969.439	2	1	25.323	28.857	0	0	0	0	0.0
1867.62	443	1	1	2	0	969.439	3050	0.327869	1.889	1460	2	2	1	969.439	2	1	25.323	28.857	0	0	0	0	0.0
1893.45	444	1	1	1	0	1078.47	1600	0.625	0.6	920	2	3	1	1078.47	2	1	26.662	26.6339	1	0	0	0	6880.0
1847.46	445	1	1	1	1102.5	0	9999	0	-2.5	1240	2	1	1	1102.5	1	2	25.779	27.4774	0	0	0	0	0.0
1911.19	446	2	1	1	407.25	0	9999	0	-1.4	730	2	1	1	407.25	1	2	31.743	20.0349	0	0	0	0	0.0
1864.88	447	2	2	1	0	1063.23	993.077	1.00697	0.5	980	2	3	2	1063.23	2	2	23.994	21.3426	2	2	0	0	0.0
1852.45	448	1	1	1	0	1025.41	3100	0.322581	-2.1	1040	2	3	1	1025.41	3	2	28.8535	27.0041	1	0	0	0	4760.0
1876.78	449	1	1	1	524.644	0	9999	0	-2.96	730	2	1	1	524.644	1	1	27.573	27.7377	1	0	0	0	3680.0
1872.32	450	1	1	2	642.919	0	9999	0	-1.6	720	2	1	1	642.919	1	2	27.573	27.7377	2	1	0	0	0.0
1866.69	451	1	1	3	0	826.666	770	1.2987	-0.5	820	2	2	2	826.666	2	2	25.36	28.1994	0	0	0	0	0.0
1866.17	452	1	1	3	0	826.666	770	1.2987	-2.9	880	4.74	2	2	826.666	2	1	26.629	27.8529	1	0	0	0	3010.0
1865.67	453	1	1	3	0	1063.23	993.077	1.00697	-2.9	880	0.13	3	2	1063.23	2	1	26.629	27.8529	1	0	0	0	3400.0
1835.86	454	1	1	3	0	918.68	513.113	1.94889	-1.61	1531.29	8	2	2	918.68	3	3	17.7215	29.5347	0	0	0	0	0.0
1835.86	455	1	1	3	0	918.68	513.113	1.94889	-1.61	1531.29	8	2	2	918.68	3	3	17.7215	29.5347	2	1	0	0	6080.0
1833.63	456	1	1	3	0	791.91	1062.03	0.941593	-0.3	2200	2	3	1	791.91	2	2	17.747	27.4773	0	0	0	0	0.0
1887.36	457	1	1	3	0	714.179	1000	1	1.757	1152.21	4	3	2	714.179	3	1	32.176	23.0766	0	0	0	0	0.0
1860.5	458	1	1	2	739.602	0	9999	0	-0.5	720	2	1	1	739.602	1	2	29.907	22.9165	0	0	0	0	0.0
1827.49	459	1	1	2	2413.08	0	9999	0	2.659	760	2	1	1	2413.08	1	1	20.763	20.8731	0	0	0	0	0.0
1853.95	460	2	1	2	0	1285.74	1250	0.8	0.6	960	2	3	1	1285.74	2	1	26.388	27.3748	1	0	0	0	5180.0
1848	461	2	2	1	0	790.499	1350	0.740741	2.5	1240	2	2	1	790.499	2	1	26.388	27.3748	0	0	0	0	0.0
1846.45	462	2	1	1	0	3140.25	2100	0.47619	0.36	700	2	2	1	3140.25	3	1	26.388	27.3748	1	0	0	0	1000.0
1860.4	463	2	2	3	739.602	0	9999	0	-2	720	2	1	1	739.602	1	2	27.1605	22.8341	0	0	0	0	0.0
1873.3	464	1	1	4	0	808.705	1300	0.769231	0.94	2100	2.22	3	1	808.705	2	1	28.5745	21.7179	0	0	0	0	0.0
1868.42	465	1	1	1	0	969.439	3050	0.327869	-1.889	1460	2	2	1	969.439	2	2	27.129	21.0022	2	1	0	0	0.0
1864.7	466	1	1	4	0	754.701	849.926	1.17657	0.5	980	1.57	2	2	754.701	2	1	27.129	21.0022	0	0	0	0	0.0
1860	467	1	2	1	0	804.732	1720	0.581395	-2	720	1.9	3	1	804.732	2	1	26.1895	25.4287	1	0	0	0	300.0
1911.79	468	1	2	2	0	985.85	1000	1	-2.9	810	3.69	3	2	985.85	2	2	46.431	11.1221	0	0	0	0	0.0
1910.62	469	1	2	2	0	1040.07	1000	1	-1.4	730	4	2	2	1040.07	3	1	34.7345	17.7274	0	0	0	0	0.0
1901.75	470	1	1	1	0	759.65	1200	0.833333	3	580	2	3	3	759.65	2	3	33.6445	18.1015	1	0	0	0	2920.0
1901.75	471	1	1	2	0	759.65	1200	0.833333	3	580	2	3	3	759.65	2	3	33.6445	18.1015	0	0	0	0	0.0
1892.85	472	1	1	1	0	1078.47	1600	0.625	0.6	2021.31	3	3	1	1078.47	3	2	33.6445	18.1015	0	0	0	0	0.0
1878.4	473	1	2	1	246.397	0	9999	0	-0.7	1140	2	1	1	246.397	1	3	40.9375	12.4579	0	0	0	0	0.0
1878.2	474	1	2	1	0	932.009	1050	0.952381	-0.7	1140	2	3	1	932.009	2	2	40.9375	12.4579	0	0	0	0	0.0
1855.51	475	3	2	1	0	697.16	966.14	1.03505	-0.6	1300	4	2	2	697.16	3	1	25.8825	15.3545	0	0	0	0	0.0
1850.89	476	3	1	1	0	737.315	1200	0.833333	2	1220	4	2	1	737.315	2	3	35.5265	9.81692	0	0	0	0	0.0
1825.48	477	3	1	1	0	764.06	703.797	1.42086	-1	474	5.91	3	2	764.06	3	3	26.1975	9.37071	1	0	0	0	0.0
1819.2	478	3	1	2	0	689.33	1000	1	-0.5	1060	4	2	2	689.33	3	2	26.1975	9.37071	0	0	0	0	0.0
1893.49	479	3	1	1	0	973.15	1450	0.689655	0.6	920	2	2	1	973.15	2	2	24.156	16.8293	0	0	0	0	0.0
1907.35	480	3	2	1	893.3	0	9999	0	-0.75	1560	2	1	1	893.3	1	2	43.223	9.23296	1	0	0	0	20380.0
1907.19	481	3	1	1	893.3	0	9999	0	-0.75	1560	2	1	1	893.3	1	3	43.223	9.23296	0	0	0	0	0.0
1898.71	482	3	1	1	0	750.88	1400	0.714286	-1.65	720	2	3	1	750.88	2	1	28.394	16.1492	1	0	0	0	4720.0
1894.28	483	3	1	1	0	973.15	1450	0.689655	0.863	920	2	2	1	973.15	2	2	41.453	9.41745	1	0	0	0	2480.0
1878.8	484	3	1	1	0	874.489	3050	0.327869	0.7	1140	2	2	1	874.489	3	3	39.986	9.8314	0	0	0	0	0.0
1868.69	485	3	1	1	357.887	0	9999	0	1.5	580	2	1	1	357.887	1	2	36.873	9.96574	0	0	0	0	0.0
1845.2	486	3	2	4	0	3140.25	2100	0.47619	0.3	1000	2	2	1	3140.25	3	2	31.3825	9.06791	0	0	0	0	0.0
1843.49	487	3	1	1	1279.71	0	9999	0	0.5	2000	2	1	1	1279.71	1	3	31.3825	9.06791	0	0	0	0	0.0
1842.93	488	3	1	1	1279.71	0	9999	0	0.5	2000	2	1	1	1279.71	1	3	31.3825	9.06791	0	0	0	0	0.0
1840.34	489	3	1	1	1636.84	0	9999	0	1.7	1536.21	2	1	1	1636.84	1	3	30.7255	9.24908	0	0	0	0	0.0
1839.15	490	3	1	1	0	1192.84	1000	1	0.3	860	4	2	2	1192.84	3	2	30.7255	9.24908	0	0	0	0	0.0
1827.4	491	3	1	1	2413.08	0	9999	0	1	880	2	1	1	2413.08	1	3	28.9105	9.68877	0	0	0	0	0.0
1818.83	492	3	1	1	0	689.33	1000	1	-1.2	740	2	2	2	689.33	2	2	28.9105	9.68877	0	0	0	0	0.0
1868.43	493	1	1	1	0	969.439	3050	0.327869	1.889	1460	2	2	1	969.439	2	1	29.5785	19.9323	0	0	0	0	0.0
1854.01	494	1	1	1	0	1285.74	1250	0.8	-0.6	960	2	3	1	1285.74	2	2	26.3475	23.8151	0	0	0	0	0.0
1842.33	495	1	1	1	0	851.67	700	1.42857	0.5	2000	2	3	2	851.67	2	2	12.2395	23.1046	0	0	0	0	0.0
1902.23	496	1	1	1	0	603.89	1000	1	2.5	400	4	2	2	603.89	2	3	29.46	25.8221	1	0	0	0	5000.0
1871.59	497	1	2	1	0	764.603	2000	0.5	-0.605	1020	2	2	1	764.603	3	2	29.3795	26.6988	0	0	0	0	0.0
1858.44	498	1	1	1	0	540.565	1580	0.632911	-0.85	1660	2	2	1	540.565	2	1	24.697	27.4057	2	1	0	0	0.0
1818.26	499	1	1	1	915	0	9999	0	-2	320	2	1	1	915	1	1	16.8225	26.886	1	0	0	0	4640.0
1911.09	500	1	2	4	0	1040.07	1000	1	1.4	730	2	2	2	1040.07	2	1	27.1325	24.2643	0	0	0	0	0.0
1866.9	501	1	2	3	722.234	0	9999	0	0.5	820	2	1	1	722.234	1	1	26.7435	24.2798	1	0	0	0	3900.0
1859.64	502	1	1	2	0	804.732	1720	0.581395	-0.85	1660	2	3	1	804.732	3	1	24.322	21.9524	1	0	0	0	300.0
1852.59	503	1	1	4	0	1025.41	3100	0.322581	-2.1	1040	2	3	1	1025.41	2	1	27.1695	25.4622	0	0	0	0	0.0
1825.88	504	1	1	3	0	764.06	703.797	1.42086	-0.7	960	0.52	3	2	764.06	2	3	18.2275	23.3242	0	0	0	0	0.0
1825.78	505	1	1	3	0	764.06	703.797	1.42086	-0.7	960	3.22	3	2	764.06	2	1	18.2275	23.3242	1	0	0	0	16800.0
1870.26	506	2	1	2	764.682	0	9999	0	3	740	2	1	3	764.682	1	2	29.2895	21.4967	0	0	0	0	0.0
1860	507	2	2	1	0	804.732	1720	0.581395	2	720	2	3	1	804.732	2	1	27.877	19.9792	1	0	0	0	0.0
1875.16	508	2	1	1	0	796.171	5500	0.181818	-0.94	2100	2	3	1	796.171	3	2	30.8035	18.4177	0	0	0	0	0.0
1849.7	509	2	2	1	0	1071.54	3250	0.307692	-1.461	740	2	3	1	1071.54	3	1	26.7005	18.5299	0	0	0	0	0.0
1893.76	510	1	1	3	0	973.15	1450	0.689655	-0.6	920	3	2	1	973.15	3	2	27.7795	21.7454	0	0	0	0	0.0
1887.3	511	1	1	3	0	714.179	1000	1	-1.757	1152.21	3.54	3	2	714.179	2	1	26.2995	20.6822	0	0	0	0	0.0
1866.25	512	1	1	1	0	826.666	770	1.2987	-2.9	880	5	2	2	826.666	3	1	25.833	21.8382	1	0	0	0	3480.0
1849.11	513	1	1	3	471.8	0	9999	0	1.461	740	2	1	1	471.8	1	2	25.97	22.646	0	0	0	0	0.0
1834.61	514	1	1	4	0	917.92	950	1.05263	-0.314	880	1.96	2	2	917.92	2	1	18.0605	21.8	1	0	0	0	2200.0
1829.26	515	1	1	3	0	904.17	1100	0.909091	-0.5	1980	3.51	3	1	904.17	2	1	16.2945	18.2059	0	0	0	0	0.0
1869.15	516	1	2	1	0	787.54	1700	0.588235	1.5	580	3	3	1	787.54	3	2	27.1245	24.6124	1	0	0	0	5100.0
1856.5	517	1	1	1	0	824.126	720	1.38889	-1	540	6	3	2	824.126	3	1	26.52	22.5207	1	0	0	0	0.0
1905.64	518	1	1	1	0	869.66	3200	0.3125	-1.1	640	2	2	1	869.66	2	3	29.171	23.2835	0	0	0	0	0.0
1886.35	519	1	1	1	0	1342.08	2650	0.377358	-1.757	1152.21	2	2	1	1342.08	3	1	28.747	23.2855	1	0	0	0	5280.0
1885.55	520	1	1	1	0	1342.08	2650	0.377358	-1.5	1210	2	2	1	1342.08	2	1	28.046	24.5462	1	0	0	0	8860.0
1854.31	521	1	1	1	0	1285.74	1250	0.8	0.6	960	2	3	1	1285.74	3	2	26.817	23.8391	0	0	0	0	0.0
1839.25	522	1	1	1	0	1192.84	1000	1	-0.3	860	4	2	2	1192.84	3	1	20.124	24.2284	0	0	0	0	0.0
1839.22	523	1	1	1	0	1192.84	1000	1	-0.3	860	4	2	2	1192.84	3	1	20.124	24.2284	0	0	0	0	0.0
1872.87	524	1	1	1	0	808.705	1300	0.769231	1.3625	720	1.44	3	1	808.705	2	1	32.5135	20.6364	1	0	0	0	2900.0
1867.46	525	1	2	1	722.234	0	9999	0	-1.889	1460	2	1	1	722.234	1	1	29.8615	19.937	0	0	0	0	0.0
1840.19	526	1	2	1	1636.84	0	9999	0	1.7	1536.21	2	1	1	1636.84	1	3	21.6455	19.4338	0	0	0	0	0.0
1830.87	527	1	2	1	0	514.38	1350	0.740741	-0.5	1980	3	3	1	514.38	3	2	21.6455	19.4338	0	0	0	0	0.0
1818.19	528	1	2	1	915	0	9999	0	-2	320	2	1	1	915	1	1	20.4335	20.291	0	0	0	0	0.0
1903.03	529	2	1	1	647.13	0	9999	0	2.9	820	2	1	1	647.13	1	2	30.169	21.3212	0	0	0	0	0.0
1894.47	530	2	1	1	0	725.51	3100	0.322581	0.863	920	2	3	1	725.51	2	2	30.169	21.3212	0	0	0	0	0.0
1818.49	531	2	1	1	915	0	9999	0	1.2	740	2	1	1	915	1	1	18.5395	21.7128	1	0	0	0	2480.0
1881.58	532	2	1	1	0	917.672	1144.51	0.873734	-0.545	800	4	3	1	917.672	3	2	32.1545	17.8763	0	0	0	0	0.0
1822.78	533	1	1	1	0	1369.74	1000	1	-0.95	1000	4	3	2	1369.74	3	2	18.3265	23.6349	0	0	0	0	0.0
1878.17	534	1	1	2	0	932.009	1050	0.952381	0.7	1140	2	3	1	932.009	2	1	28.129	25.8083	0	0	0	0	0.0
1896.5	535	1	1	1	0	788.21	1650	0.606061	-2.6	820	3	2	1	788.21	3	2	29.815	21.1997	2	1	0	0	0.0
1883.18	536	2	1	1	0	792.381	1450	0.689655	0.5	840	2	2	1	792.381	2	1	31.9985	19.1652	0	0	0	0	0.0
1846.6	537	2	1	1	0	3140.25	2100	0.47619	1	680	2	2	1	3140.25	3	2	27.1505	19.9551	1	0	0	0	3160.0
1825.48	538	2	1	1	0	764.06	703.797	1.42086	-1	474	5.91	3	2	764.06	3	1	18.3985	19.1956	0	0	0	0	0.0
1886.98	539	1	1	1	280.287	0	9999	0	1.757	1152.21	2	1	1	280.287	1	2	27.946	25.2536	0	0	0	0	0.0
1859.76	540	1	1	1	0	804.732	1720	0.581395	-2	720	2	3	1	804.732	3	2	26.496	24.528	0	0	0	0	0.0
1818.43	541	1	1	1	915	0	9999	0	1.2	740	2	1	1	915	1	1	17.328	23.2911	1	0	0	0	300.0
1846.7	542	1	2	1	0	3140.25	2100	0.47619	1	680	0.21	2	1	3140.25	2	2	27.9625	25.2483	0	0	0	0	0.0
1909.17	543	1	2	1	0	703.21	3100	0.322581	2.65	660	2	3	1	703.21	3	2	28.9445	25.8424	0	0	0	0	0.0
1859.84	544	1	2	1	0	804.732	1720	0.581395	2	720	2	3	1	804.732	3	1	26.9515	26.1619	1	0	0	0	900.0
1865.52	545	1	1	2	0	1063.23	993.077	1.00697	-2.9	880	4	3	2	1063.23	3	1	28.098	25.8711	1	0	0	0	5600.0
1832.1	546	1	1	1	2379.12	0	9999	0	-0.3	2200	2	1	1	2379.12	1	2	18.2965	24.2534	2	1	0	0	6460.0
1832.08	547	1	2	1	2379.12	0	9999	0	-0.3	2200	2	1	1	2379.12	1	2	18.2965	24.2534	2	1	0	0	0.0
1878.11	548	1	1	1	0	932.009	1050	0.952381	-0.7	1140	2	3	1	932.009	2	3	31.514	20.6173	0	0	0	0	0.0
1841.78	549	1	1	1	0	851.67	700	1.42857	-1.06	620	3.29	3	2	851.67	2	3	19.634	20.4311	0	0	0	0	0.0
1889.78	550	2	1	1	849.256	0	9999	0	-0.8	1158.57	2	1	1	849.256	1	1	33.1885	19.9086	1	0	0	0	2740.0
1878.52	551	1	1	3	0	874.489	3050	0.327869	0.7	1140	2	2	1	874.489	2	1	25.5475	26.3042	0	0	0	0	0.0
1868.11	552	1	1	4	0	969.439	3050	0.327869	-1.889	1460	2	2	1	969.439	3	2	25.281	20.5884	1	0	0	0	1780.0
1855.81	553	1	1	3	0	697.16	966.14	1.03505	1.7	760	2	2	2	697.16	2	1	24.1735	25.3019	1	0	0	0	0.0
1878.85	554	1	2	1	0	874.489	3050	0.327869	0.7	1140	2	2	1	874.489	3	1	24.7585	24.9387	1	0	0	0	39640.0
1878.8	555	1	2	4	0	874.489	3050	0.327869	-0.7	1140	2	2	1	874.489	3	1	24.525	22.1663	0	0	0	0	0.0
1900.57	556	1	1	3	0	792.87	3050	0.327869	1.3	720	2	2	1	792.87	3	1	25.0405	22.8185	1	0	0	0	2920.0
1890.68	557	1	1	4	0	1230.55	1500	0.666667	0.8	1158.57	3	2	1	1230.55	3	2	25.0405	22.8185	1	0	0	0	23542.0
1886.87	558	1	1	3	280.287	0	9999	0	1.757	1152.21	2	1	1	280.287	1	1	22.5775	27.9491	0	0	0	0	0.0
1878.8	559	1	1	4	0	874.489	3050	0.327869	-0.7	1140	2	2	1	874.489	3	1	26.1485	23.8969	0	0	0	0	0.0
1878.29	560	1	1	2	246.397	0	9999	0	0.7	1140	2	1	1	246.397	1	1	22.5775	27.9491	0	0	0	0	0.0
1855.68	561	1	1	4	0	697.16	966.14	1.03505	-1.7	760	4	2	2	697.16	3	1	24.5425	23.8	0	0	0	0	0.0
1855.21	562	1	1	4	254.719	0	9999	0	-0.6	1300	2	1	1	254.719	1	1	22.124	26.8882	1	0	0	0	5680.0
1841.46	563	1	1	3	1208.44	0	9999	0	1.06	620	2	1	1	1208.44	1	1	19.34	23.8596	1	0	0	0	11810.0
1907.9	564	1	1	4	0	728.06	1200	0.833333	-0.75	1560	4	2	1	728.06	3	1	21.064	25.4984	1	0	0	0	5160.0
1890.08	565	1	1	4	849.256	0	9999	0	-0.8	1158.57	2	1	1	849.256	1	1	20.783	25.5282	0	0	0	0	0.0
1881.03	566	1	1	4	0	837.235	1750.02	0.571421	0.545	800	2	2	1	837.235	2	2	20.307	22.6605	0	0	0	0	0.0
1879.74	567	1	1	1	0	729.243	3147.27	0.317736	-1.3	1080	2	3	1	729.243	2	2	20.307	22.6605	0	0	0	0	0.0
1879.3	568	1	2	4	0	874.489	3050	0.327869	-1.3	1080	2	2	1	874.489	2	1	20.307	22.6605	0	0	0	0	0.0
1873.64	569	1	1	3	258.311	0	9999	0	-0.94	2100	3	1	1	258.311	1	1	20.9305	25.8366	1	0	0	0	3900.0
1866.23	570	1	1	4	0	826.666	770	1.2987	-2.9	880	5	2	2	826.666	3	2	19.722	26.7129	1	0	0	0	13080.0
1863.6	571	1	1	4	0	734.27	1000	1	2.9	600	2	3	2	734.27	2	1	19.722	26.7129	1	0	0	0	8800.0
1855.24	572	1	1	4	254.719	0	9999	0	-0.6	1300	2	1	1	254.719	1	1	19.722	26.7129	1	0	0	0	7420.0
1855.21	573	1	1	4	254.719	0	9999	0	-0.6	1300	2	1	1	254.719	1	1	19.722	26.7129	1	0	0	0	8280.0
1839.8	574	1	1	4	0	1192.84	1000	1	-1.7	1536.21	2	2	2	1192.84	2	1	15.951	22.0228	1	0	0	0	8160.0
1834.56	575	1	1	4	0	917.92	950	1.05263	-0.314	880	0.94	2	2	917.92	2	1	15.951	22.0228	0	0	0	0	0.0
1881.85	576	1	1	1	0	917.672	1144.51	0.873734	0.9	680	2	3	1	917.672	2	1	26.574	20.564	1	0	0	0	20030.0
1881.62	577	1	1	1	0	917.672	1144.51	0.873734	0.9	680	4	3	1	917.672	3	2	26.574	20.564	0	0	0	0	0.0
1879.3	578	1	2	4	0	874.489	3050	0.327869	-1.3	1080	2	2	1	874.489	2	1	26.3335	17.0832	1	0	0	0	5220.0
1878.55	579	1	1	1	0	874.489	3050	0.327869	0.7	1140	2	2	1	874.489	2	1	26.574	20.564	1	0	0	0	4660.0
1855.31	580	1	2	2	0	697.16	966.14	1.03505	-0.6	1300	2	2	2	697.16	2	2	26.2545	21.2903	2	1	0	0	2700.0
1846.1	581	1	1	2	0	3140.25	2100	0.47619	-0.36	700	2	2	1	3140.25	3	1	26.2085	17.3272	1	0	0	0	2280.0
1912	582	2	1	1	0	985.85	1000	1	2.9	810	4	3	2	985.85	3	2	30.0455	15.3124	0	0	0	0	0.0
1881.1	583	2	1	1	0	837.235	1750.02	0.571421	0.545	800	2	2	1	837.235	2	1	24.599	17.8109	1	0	0	0	8300.0
1849.39	584	2	1	1	0	1071.54	3250	0.307692	1.461	740	2	3	1	1071.54	2	2	27.126	17.2047	2	1	0	0	0.0
1833.63	585	1	1	1	0	791.91	1062.03	0.941593	-0.3	2200	2	3	1	791.91	2	1	16.2355	20.3008	0	0	0	0	0.0
1856.78	586	1	1	3	0	824.126	720	1.38889	-1	540	2	3	2	824.126	2	1	22.6085	21.1393	0	0	0	0	0.0
1837.96	587	1	1	1	0	538.84	500	2	1.7	700	5.42	3	2	538.84	2	1	16.849	22.3628	1	0	0	0	5900.0
1835.57	588	1	1	3	0	918.68	513.113	1.94889	-1.61	1531.29	7.05	2	2	918.68	2	1	16.849	22.3628	1	0	0	0	4760.0
1874.47	589	1	1	1	0	686.707	1500	0.666667	-0.94	2100	2	2	1	686.707	2	1	26.164	21.2155	1	0	0	0	1780.0
1876.88	590	1	1	1	524.644	0	9999	0	-2.96	730	2	1	1	524.644	1	1	28.9315	18.447	0	0	0	0	0.0
1859.8	591	1	1	1	0	804.732	1720	0.581395	2	720	2	3	1	804.732	3	1	26.885	17.4655	0	0	0	0	0.0
1866.14	592	2	1	1	0	826.666	770	1.2987	2.9	880	3.88	2	2	826.666	2	1	25.331	17.8735	0	0	0	0	0.0
1839.1	593	2	2	1	0	1192.84	1000	1	0.3	860	4	2	2	1192.84	3	1	17.6105	17.2296	0	0	0	0	0.0
1824.95	594	2	1	3	0	1290.54	1700	0.588235	1.165	1426	2	2	1	1290.54	2	1	17.8745	18.138	1	0	0	0	10860.0
1907.35	595	2	1	1	893.3	0	9999	0	-0.75	1560	2	1	1	893.3	1	3	32.131	14.0846	0	0	0	0	0.0
1900.4	596	2	1	1	0	792.87	3050	0.327869	-1.3	720	2	2	1	792.87	2	3	30.9685	14.4855	0	0	0	0	0.0
1886.16	597	2	1	1	0	1342.08	2650	0.377358	-1.5	1210	2	2	1	1342.08	3	3	30.053	14.8362	2	1	0	0	0.0
1845.3	598	2	1	1	0	3140.25	2100	0.47619	0.3	1000	2	2	1	3140.25	3	1	19.7595	14.3056	0	0	0	0	0.0
1839.9	599	2	1	1	1636.84	0	9999	0	1.7	1536.21	2	1	1	1636.84	1	1	19.453	14.6272	1	0	0	0	2460.0
1904.73	600	1	1	2	471.25	0	9999	0	-0.5	580	2	1	1	471.25	1	2	25.683	18.2989	0	0	0	0	0.0
1887.79	601	1	1	4	0	714.179	1000	1	-2.25	700.5	2	3	2	714.179	2	2	26.1135	20.2835	1	0	0	0	2920.0
1905.07	602	1	1	1	0	869.66	3200	0.3125	0.5	580	2	2	1	869.66	3	3	28.294	20.386	0	0	0	0	0.0
1832.8	603	1	1	1	2379.12	0	9999	0	0.3	2200	2	1	1	2379.12	1	1	17.597	21.9457	1	0	0	0	312.0
1880.32	604	1	1	1	0	729.243	3147.27	0.317736	2.9	860	2	3	1	729.243	2	2	27.7865	22.0638	0	0	0	0	0.0
1872.81	605	1	1	1	0	808.705	1300	0.769231	1.3625	720	2	3	1	808.705	2	2	27.7865	22.0638	0	0	0	0	0.0
1868.27	606	1	1	1	0	969.439	3050	0.327869	1.889	1460	2	2	1	969.439	2	1	26.525	21.4831	0	0	0	0	0.0
1859.94	607	1	1	1	0	804.732	1720	0.581395	-2	720	0.79	3	1	804.732	2	1	26.525	21.4831	0	0	0	0	0.0
1907.73	608	1	1	1	0	728.06	1200	0.833333	-0.75	1560	2	2	1	728.06	2	3	35.282	18.0225	0	0	0	0	0.0
1905.38	609	1	1	1	0	869.66	3200	0.3125	-1.1	640	2	2	1	869.66	3	3	35.282	18.0225	0	0	0	0	0.0
1903	610	1	1	1	648.13	0	9999	0	2.9	820	2	1	1	648.13	1	3	34.586	18.3317	0	0	0	0	0.0
1897.6	611	1	2	1	0	751.7	1450	0.689655	1.55	860	2	3	1	751.7	2	2	31.3195	18.3297	1	0	0	0	4000.0
1880.24	612	1	1	1	0	729.243	3147.27	0.317736	-2.9	860	2	3	1	729.243	2	1	30.6415	18.9276	1	0	0	0	5220.0
1903.63	613	2	1	1	0	949.05	1100	0.909091	2.3	640	4	3	1	949.05	2	3	29.9555	19.5332	0	0	0	0	0.0
1898.55	614	2	1	1	0	750.88	1400	0.714286	1.65	720	2	3	1	750.88	2	2	29.9555	19.5332	0	0	0	0	0.0
1885	615	2	1	1	0	772.214	3891.94	0.256941	-0.8	1300	2	3	1	772.214	3	2	29.4215	19.8562	0	0	0	0	0.0
1824.03	616	2	1	1	0	1290.54	1700	0.588235	-1.421	760	2	2	1	1290.54	2	2	19.781	16.4936	0	0	0	0	0.0
1908.9	617	2	2	1	0	703.21	3100	0.322581	1.863	510	2	3	1	703.21	2	1	30.3435	15.3894	0	0	0	0	0.0
1869.25	618	1	1	1	0	787.54	1700	0.588235	0.8	760	3	3	1	787.54	3	3	28.2635	20.4166	2	3	0	0	0.0
1832.87	619	1	1	1	2379.12	0	9999	0	-0.3	2200	2	1	1	2379.12	1	1	18.07	19.8643	0	0	0	0	0.0
1819.95	620	1	1	1	0	731.35	700	1.42857	-0.5	1060	3.18	3	2	731.35	2	3	18.637	19.034	0	0	0	0	0.0
1819.7	621	1	1	1	1144.09	0	9999	0	-0.5	1060	2	1	1	1144.09	1	2	18.637	19.034	0	0	0	0	0.0
1887.2	622	1	2	1	0	714.179	1000	1	-1.757	1152.21	2	3	2	714.179	2	2	29.1345	22.3968	0	0	0	0	0.0
1890.51	623	1	1	1	0	1230.55	1500	0.666667	0.8	1158.57	3	2	1	1230.55	3	2	29.17	21.3629	0	0	0	0	0.0
1868.38	624	1	2	1	0	969.439	3050	0.327869	1.889	1460	2	2	1	969.439	2	1	30.7875	20.2438	1	0	0	0	160.0
1843.33	625	1	1	1	1279.71	0	9999	0	0.5	2000	2	1	1	1279.71	1	2	20.0635	18.7574	0	0	0	0	0.0
1841.33	626	1	1	1	1208.44	0	9999	0	0.8	580	2	1	1	1208.44	1	2	20.0635	18.7574	0	0	0	0	0.0
1841.32	627	1	1	1	1208.44	0	9999	0	0.8	580	2	1	1	1208.44	1	2	20.0635	18.7574	2	2	0	0	0.0
1868.39	628	2	2	1	0	969.439	3050	0.327869	1.889	1460	2	2	1	969.439	2	1	28.8225	21.3197	1	0	0	0	900.0
1854	629	2	2	1	0	1285.74	1250	0.8	-0.6	960	2	3	1	1285.74	2	1	30.6315	18.4278	0	0	0	0	0.0
1829.8	630	2	1	1	0	1029.99	1100	0.909091	0.5	1980	3.81	2	1	1029.99	2	2	22.968	19.3843	0	0	0	0	0.0
1903.1	631	2	1	3	644.13	0	9999	0	2.9	820	2	1	1	644.13	1	2	31.7305	17.4593	0	0	0	0	0.0
1898.54	632	2	2	4	0	750.88	1400	0.714286	1.65	720	2	3	1	750.88	2	2	31.7305	17.4593	2	1	0	0	13860.0
1865.63	633	2	1	3	0	1063.23	993.077	1.00697	2.9	880	2	3	2	1063.23	2	1	28.5935	15.4388	0	0	0	0	0.0
1855.2	634	2	1	4	254.719	0	9999	0	-0.6	1300	2	1	1	254.719	1	1	29.36	17.9173	1	0	0	0	7460.0
1854.04	635	2	1	4	0	1285.74	1250	0.8	-0.6	960	2	3	1	1285.74	2	3	28.943	15.8207	0	0	0	0	0.0
1854.02	636	2	1	3	0	1285.74	1250	0.8	-0.6	960	2	3	1	1285.74	2	2	28.943	15.8207	0	0	0	0	0.0
1842.52	637	2	2	3	1279.71	0	9999	0	-0.5	2000	2	1	1	1279.71	1	1	22.323	16.3601	1	0	0	0	3480.0
1890.4	638	1	1	1	0	1230.55	1500	0.666667	-0.8	1158.57	2	2	1	1230.55	2	3	29.625	22.8925	0	0	0	0	0.0
1859.79	639	1	1	1	0	804.732	1720	0.581395	2	720	2	3	1	804.732	3	1	28.032	19.7525	0	0	0	0	0.0
1849.04	640	1	2	1	471.8	0	9999	0	-1.95	680	2	1	1	471.8	1	1	28.3225	24.2925	0	0	0	0	0.0
1821.5	641	1	1	1	0	1311.66	1108.82	0.90186	0.5	920	4	2	1	1311.66	3	1	19.2015	18.8372	0	0	0	0	0.0
1894	642	1	1	1	0	973.15	1450	0.689655	-0.863	920	3	2	1	973.15	3	1	29.4675	22.8615	1	0	0	0	0.0
1884.71	643	1	1	1	0	772.214	3891.94	0.256941	0.8	1300	2	3	1	772.214	2	2	28.8645	23.6092	0	0	0	0	0.0
1883.8	644	1	1	1	1373.04	0	9999	0	0.8	1300	3	1	1	1373.04	1	2	28.8645	23.6092	0	0	0	0	0.0
1880.6	645	1	1	1	0	837.235	1750.02	0.571421	-2.9	860	2	2	1	837.235	2	3	28.8645	23.6092	2	3	0	0	0.0
1880.7	646	1	1	1	0	837.235	1750.02	0.571421	2.9	860	2	2	1	837.235	3	3	30.713	24.9001	0	0	0	0	0.0
1876.92	647	1	2	1	524.644	0	9999	0	2.96	730	2	1	1	524.644	1	2	28.987	23.3253	0	0	0	0	0.0
1852.68	648	1	1	1	0	1025.41	3100	0.322581	-2.1	1040	2	3	1	1025.41	2	2	29.8915	25.7786	0	0	0	0	0.0
1832.45	649	1	1	1	2379.12	0	9999	0	0.3	2200	2	1	1	2379.12	1	1	20.597	23.0825	0	0	0	0	0.0
1892.75	650	1	1	2	0	1078.47	1600	0.625	0.6	2021.31	3	3	1	1078.47	3	3	30.06	22.1689	0	0	0	0	0.0
1882.75	651	1	1	3	0	792.381	1450	0.689655	1.1	660	1.41	2	1	792.381	2	1	32.6665	18.2748	1	0	0	0	8080.0
1877.5	652	1	1	3	0	932.009	1050	0.952381	0.6	700	1.81	3	1	932.009	2	1	28.0395	23.3599	1	0	0	0	7000.0
1872.58	653	1	1	3	642.919	0	9999	0	1.3625	720	2	1	1	642.919	1	2	28.0395	23.3599	0	0	0	0	0.0
1862.83	654	1	1	1	246.729	0	9999	0	-1.2	1050	2	1	1	246.729	1	2	30.801	18.2516	1	0	0	0	3900.0
1855.74	655	1	1	3	0	697.16	966.14	1.03505	-1.7	760	3	2	2	697.16	2	1	30.801	18.2516	2	1	0	0	0.0
1910.76	656	2	1	4	0	1040.07	1000	1	1.4	730	4	2	2	1040.07	3	1	33.4415	16.1039	1	0	0	0	2920.0
1879.35	657	2	2	3	284.114	0	9999	0	-1.3	1080	2	1	1	284.114	1	1	31.314	17.1779	1	0	0	0	6880.0
1879.3	658	2	1	4	0	874.489	3050	0.327869	-1.3	1080	2	2	1	874.489	2	1	31.314	17.1779	1	0	0	0	3360.0
1868.36	659	2	2	3	0	969.439	3050	0.327869	-1.889	1460	2	2	1	969.439	2	2	29.8405	16.9755	0	0	0	0	0.0
1867.02	660	2	1	3	722.234	0	9999	0	-0.5	820	2	1	1	722.234	1	3	29.8405	16.9755	0	0	0	0	0.0
1866.81	661	2	1	3	722.234	0	9999	0	-0.5	820	2	1	1	722.234	1	3	29.8405	16.9755	0	0	0	0	0.0
1866.6	662	2	1	3	0	826.666	770	1.2987	-0.5	820	0.2	2	2	826.666	2	1	29.8405	16.9755	1	0	0	0	4760.0
1835.1	663	2	1	1	543.67	0	9999	0	0.314	880	2	1	1	543.67	1	1	18.584	17.9781	1	0	0	0	10020.0
1829.36	664	2	2	3	1170.36	0	9999	0	-0.5	1980	2	1	1	1170.36	1	3	18.7065	16.9761	1	0	0	0	17800.0
1907.39	665	2	1	1	893.3	0	9999	0	0.75	1560	2	1	1	893.3	1	3	32.287	16.3893	1	0	0	0	6880.0
1893.54	666	2	1	1	0	973.15	1450	0.689655	-0.6	920	2	2	1	973.15	2	2	35.444	16.6343	0	0	0	0	0.0
1893.3	667	2	1	1	0	1078.47	1600	0.625	-0.6	920	2	3	1	1078.47	2	3	35.444	16.6343	0	0	0	0	0.0
1891.28	668	2	2	1	0	1230.55	1500	0.666667	0.6	2021.31	2	2	1	1230.55	2	1	35.444	16.6343	1	0	0	0	1360.0
1879.04	669	2	1	1	0	874.489	3050	0.327869	1.3	1080	2	2	1	874.489	2	3	34.5765	17.3428	0	0	0	0	0.0
1877.52	670	2	1	1	0	932.009	1050	0.952381	-0.6	700	2	3	1	932.009	2	1	30.1445	17.436	0	0	0	0	0.0
1855.83	671	2	1	1	0	697.16	966.14	1.03505	-1.7	760	0.52	2	2	697.16	2	3	28.993	17.0621	0	0	0	0	0.0
1839.35	672	2	1	1	0	1192.84	1000	1	0.3	860	4	2	2	1192.84	3	3	21.2025	15.8432	0	0	0	0	0.0
1828.15	673	2	1	1	2413.08	0	9999	0	2.659	760	2	1	1	2413.08	1	3	21.639	15.6631	0	0	0	0	0.0
1900.9	674	1	2	1	0	792.87	3050	0.327869	0.689	720	2	2	1	792.87	2	1	30.1365	23.7599	1	0	0	0	0.0
1859.67	675	1	2	1	0	804.732	1720	0.581395	-0.85	1660	2	3	1	804.732	3	1	26.7575	21.4529	0	0	0	0	0.0
1906.02	676	1	1	4	0	700.4	1200	0.833333	-2.8	540	2	3	1	700.4	2	1	29.0095	23.4789	1	0	0	0	1640.0
1867.04	677	1	2	1	722.234	0	9999	0	-0.5	820	2	1	1	722.234	1	3	25.7585	24.573	0	0	0	0	0.0
1866.57	678	1	2	1	0	826.666	770	1.2987	-0.5	820	1.67	2	2	826.666	2	2	25.7585	24.573	2	2	0	0	0.0
1846.52	679	1	1	1	0	3140.25	2100	0.47619	1	680	2	2	1	3140.25	3	2	26.325	25.0827	0	0	0	0	0.0
1891.49	680	1	1	1	933.91	0	9999	0	-0.6	2021.31	2	1	1	933.91	1	2	28.1345	25.8223	1	0	0	0	3960.0
1859.64	681	1	1	1	0	804.732	1720	0.581395	0.85	1660	2	3	1	804.732	3	3	25.757	27.1988	2	1	0	0	0.0
1838.21	682	1	2	1	1581.64	0	9999	0	1.7	700	2	1	1	1581.64	1	2	19.232	27.5025	2	0	0	1	0.0
1905.9	683	1	1	1	316.18	0	9999	0	-2.8	540	2	1	1	316.18	1	2	28.6225	25.6956	0	0	0	0	0.0
1846.49	684	1	2	1	0	3140.25	2100	0.47619	-1	680	2	2	1	3140.25	3	1	28.4785	26.8315	1	0	0	0	10200.0
1863.46	685	1	2	1	0	734.27	1000	1	2.9	600	1.54	3	2	734.27	2	3	29.139	23.7839	0	0	0	0	0.0
1863.46	686	1	2	1	0	734.27	1000	1	2.9	600	1.54	3	2	734.27	2	3	29.139	23.7839	0	0	0	0	0.0
1863.4	687	1	2	1	0	734.27	1000	1	2.9	600	4	3	2	734.27	3	3	29.139	23.7839	0	0	0	0	0.0
1905.68	688	2	1	1	316.18	0	9999	0	1.1	640	2	1	1	316.18	1	2	27.558	20.4409	0	0	0	0	0.0
1905.46	689	2	1	1	0	869.66	3200	0.3125	1.1	640	0.79	2	1	869.66	2	1	27.558	20.4409	1	0	0	0	3140.0
1867.4	690	2	1	1	722.234	0	9999	0	1.889	1460	2	1	1	722.234	1	3	28.849	21.7607	0	0	0	0	0.0
1904.7	691	1	1	1	471.25	0	9999	0	-0.5	580	2	1	1	471.25	1	1	27.377	25.3988	0	0	0	0	0.0
1902.6	692	1	2	1	0	603.89	1000	1	2.9	820	2	2	2	603.89	2	3	27.308	29.1825	0	0	0	0	0.0
1850.92	693	1	1	1	0	737.315	1200	0.833333	-2	1220	4	2	1	737.315	3	1	26.7685	29.4723	0	0	0	0	0.0
1850.89	694	1	1	1	0	737.315	1200	0.833333	-2	1220	4	2	1	737.315	3	1	26.7685	29.4723	1	0	0	0	1760.0
1858.73	695	1	1	1	0	540.565	1580	0.632911	-0.85	1660	3	2	1	540.565	3	1	25.265	27.7586	0	0	0	0	0.0
1896.58	696	1	1	1	0	788.21	1650	0.606061	-2.6	820	3	2	1	788.21	3	1	30.236	23.2006	0	0	0	0	0.0
1896.2	697	1	1	1	0	788.21	1650	0.606061	1.25	680	2	2	1	788.21	2	1	30.236	23.2006	1	0	0	0	240.0
1859.66	698	1	1	1	0	804.732	1720	0.581395	-0.85	1660	2	3	1	804.732	3	3	28.4765	23.1121	0	0	0	0	0.0
1902.57	699	2	2	1	0	603.89	1000	1	2.9	820	2	2	2	603.89	2	2	29.7535	23.2724	0	0	0	0	0.0
1823.52	700	2	1	1	1684.46	0	9999	0	0.95	1000	2	1	1	1684.46	1	2	18.3495	21.9283	0	0	0	0	0.0
1906.19	701	1	1	3	0	700.4	1200	0.833333	2.8	540	4	3	1	700.4	2	3	22.7325	25.1102	0	0	0	0	0.0
1906.1	702	1	1	3	0	700.4	1200	0.833333	2.8	540	0.39	3	1	700.4	2	3	22.7325	25.1102	0	0	0	0	0.0
1904.7	703	1	1	4	471.25	0	9999	0	-0.5	580	2	1	1	471.25	1	1	25.958	23.8411	1	0	0	0	6460.0
1904.47	704	1	1	4	471.25	0	9999	0	-1.7	780	2	1	1	471.25	1	3	22.7325	25.1102	0	0	0	0	0.0
1896.5	705	1	1	4	0	788.21	1650	0.606061	-2.6	820	3	2	1	788.21	3	1	25.1815	24.2187	1	0	0	0	3000.0
1896.5	706	1	1	3	0	788.21	1650	0.606061	-2.6	820	3	2	1	788.21	3	1	25.1815	24.2187	1	0	0	0	9060.0
1896.15	707	1	1	3	0	788.21	1650	0.606061	1.25	680	2	2	1	788.21	2	1	25.1815	24.2187	1	0	0	0	5160.0
1890.3	708	1	1	3	0	1230.55	1500	0.666667	0.8	1158.57	2	2	1	1230.55	2	1	25.1815	24.2187	1	0	0	0	5513.0
1890.26	709	1	1	3	0	1230.55	1500	0.666667	0.8	1158.57	2	2	1	1230.55	2	2	25.1815	24.2187	1	0	0	0	11499.0
1890.21	710	1	1	3	0	1230.55	1500	0.666667	0.8	1158.57	2	2	1	1230.55	2	1	25.1815	24.2187	1	0	0	0	1440.0
1890.15	711	1	1	3	0	1230.55	1500	0.666667	0.8	1158.57	2	2	1	1230.55	2	3	25.1815	24.2187	1	0	0	0	5160.0
1887.65	712	1	1	3	0	714.179	1000	1	-2.25	700.5	1.51	3	2	714.179	2	1	21.6995	25.8248	1	0	0	0	5160.0
1879.35	713	1	1	4	284.114	0	9999	0	-1.3	1080	2	1	1	284.114	1	1	24.444	24.5904	1	0	0	0	9593.0
1879.32	714	1	1	3	0	874.489	3050	0.327869	-1.3	1080	2	2	1	874.489	2	1	24.444	24.5904	1	0	0	0	18955.0
1873.5	715	1	1	4	0	808.705	1300	0.769231	-0.94	2100	2	3	1	808.705	2	1	21.399	25.5374	1	0	0	0	6880.0
1872.29	716	1	2	4	642.919	0	9999	0	1.6	720	2	1	1	642.919	1	1	24.444	24.5904	1	0	0	0	2700.0
1864.05	717	1	1	4	456.44	0	9999	0	1.7	600	2	1	1	456.44	1	1	20.2465	24.8416	1	0	0	0	7600.0
1856.93	718	1	1	3	325.551	0	9999	0	-1.908	520	2	1	1	325.551	1	1	23.5195	23.9502	1	0	0	0	4680.0
1856.09	719	1	1	4	0	824.126	720	1.38889	-1.7	760	3.64	3	2	824.126	2	1	23.5195	23.9502	1	0	0	0	1700.0
1855.72	720	1	1	3	0	697.16	966.14	1.03505	-1.7	760	4	2	2	697.16	3	1	23.5195	23.9502	0	0	0	0	0.0
1855.26	721	1	1	4	254.719	0	9999	0	-0.6	1300	2	1	1	254.719	1	1	20.2465	24.8416	1	0	0	0	4420.0
1855.25	722	1	1	4	254.719	0	9999	0	-0.6	1300	2	1	1	254.719	1	1	20.2465	24.8416	1	0	0	0	3480.0
1855.18	723	1	1	3	254.719	0	9999	0	-0.6	1300	2	1	1	254.719	1	1	20.2465	24.8416	1	0	0	0	4160.0
1825.79	724	1	1	4	0	764.06	703.797	1.42086	-0.7	960	2.43	3	2	764.06	2	1	16.818	19.907	0	0	0	0	0.0
1824.98	725	1	1	3	0	1290.54	1700	0.588235	1.165	1426	2	2	1	1290.54	2	1	17.275	20.0542	0	0	0	0	0.0
1819.13	726	1	1	4	0	689.33	1000	1	-0.5	1060	2	2	2	689.33	3	3	17.275	20.0542	0	0	0	0	0.0
1868.37	727	1	2	1	0	969.439	3050	0.327869	-1.889	1460	2	2	1	969.439	2	1	24.536	32.0066	1	0	0	0	4400.0
1832.79	728	2	1	1	2379.12	0	9999	0	-0.3	2200	2	1	1	2379.12	1	1	16.3145	26.1625	0	0	0	0	0.0
1873.43	729	1	2	4	0	808.705	1300	0.769231	0.94	2100	2	3	1	808.705	2	2	25.6955	27.5347	0	0	0	0	0.0
1866.42	730	1	1	3	0	826.666	770	1.2987	-0.5	820	5	2	2	826.666	3	2	24.569	26.7318	1	0	0	0	14060.0
1855.26	731	1	1	3	254.719	0	9999	0	-0.6	1300	2	1	1	254.719	1	1	24.5135	29.6203	1	0	0	0	1780.0
1838.05	732	1	1	1	1581.64	0	9999	0	1.7	700	2	1	1	1581.64	1	1	18.4085	29.0091	1	0	0	0	500.0
1824.5	733	1	2	1	0	1290.54	1700	0.588235	-1.165	1426	3	2	1	1290.54	3	1	15.983	26.4634	0	0	0	0	0.0
1824.49	734	1	2	1	0	1290.54	1700	0.588235	-1.165	1426	3	2	1	1290.54	3	1	15.983	26.4634	1	0	0	0	3480.0
1896.19	735	1	1	2	0	788.21	1650	0.606061	1.25	680	2	2	1	788.21	2	3	26.6845	31.3591	0	0	0	0	0.0
1877.88	736	1	2	4	0	932.009	1050	0.952381	-0.7	1140	4	3	1	932.009	3	1	26.335	32.0794	1	0	0	0	1200.0
1876.82	737	1	1	2	524.644	0	9999	0	-2.96	730	2	1	1	524.644	1	2	28.96	29.192	1	0	0	0	1700.0
1822.41	738	2	1	3	0	1369.74	1000	1	-1.5	1080	0.13	3	2	1369.74	2	2	17.7075	25.1041	0	0	0	0	0.0
1854.7	739	1	1	3	0	1285.74	1250	0.8	0.6	1300	2	3	1	1285.74	2	1	27.278	29.1752	1	0	0	0	1360.0
1845.9	740	1	1	2	0	3140.25	2100	0.47619	-0.36	700	2	2	1	3140.25	3	1	27.278	29.1752	1	0	0	0	1700.0
1893.26	741	1	2	1	0	1078.47	1600	0.625	-0.6	920	1.68	3	1	1078.47	2	2	29.717	32.4722	0	0	0	0	0.0
1879.35	742	1	1	2	284.114	0	9999	0	1.3	1080	2	1	1	284.114	1	2	29.509	33.2467	0	0	0	0	0.0
1828.24	743	1	1	2	2413.08	0	9999	0	3.1	780	2	1	3	2413.08	1	2	19.873	27.0993	2	2	0	0	18620.0
1828.21	744	1	1	3	2413.08	0	9999	0	3.1	780	2	1	3	2413.08	1	2	19.873	27.0993	2	1	0	0	18620.0
1865.94	745	1	1	2	0	826.666	770	1.2987	2.9	880	2	2	2	826.666	2	2	33.8785	24.0666	0	0	0	0	0.0
1838.54	746	1	1	2	1581.64	0	9999	0	0.3	860	2	1	1	1581.64	1	1	19.6825	28.9019	0	0	0	0	0.0
1909.9	747	1	2	2	481.41	0	9999	0	2.1	790	2	1	1	481.41	1	3	35.545	17.621	1	0	0	0	0.0
1896.52	748	1	1	1	0	788.21	1650	0.606061	2.6	820	3	2	1	788.21	3	2	34.758	17.9035	0	0	0	0	0.0
1893.5	749	1	2	3	0	973.15	1450	0.689655	-0.6	920	2	2	1	973.15	2	2	34.758	17.9035	0	0	0	0	0.0
1888.88	750	1	1	2	0	846.887	3250	0.307692	-2.7	800	2	2	1	846.887	3	3	45.007	10.1541	0	0	0	0	0.0
1849.51	751	1	2	3	0	1071.54	3250	0.307692	-1.461	740	2	3	1	1071.54	2	2	40.508	11.1003	0	0	0	0	0.0
1839.7	752	1	1	1	0	1192.84	1000	1	-1.7	1536.21	2	2	2	1192.84	2	3	35.8025	9.92436	0	0	0	0	0.0
1911.71	753	3	1	1	0	985.85	1000	1	-2.9	810	2	3	2	985.85	2	2	51.2315	7.36276	0	0	0	0	0.0
1909.9	754	3	2	2	481.41	0	9999	0	2.1	790	2	1	1	481.41	1	2	27.596	12.3957	0	0	0	0	0.0
1909.84	755	3	2	2	481.41	0	9999	0	2.1	790	2	1	1	481.41	1	3	27.596	12.3957	0	0	0	0	0.0
1893.36	756	3	1	1	0	1078.47	1600	0.625	-0.6	920	2	3	1	1078.47	2	2	26.176	13.1688	0	0	0	0	0.0
1888.14	757	3	1	1	615.838	0	9999	0	2.25	700.5	2	1	1	615.838	1	1	49.4275	7.52734	0	0	0	0	0.0
1884.09	758	3	1	2	1373.04	0	9999	0	0.8	1300	3	1	1	1373.04	1	3	45.6705	7.94628	0	0	0	0	0.0
1883.65	759	3	1	2	1373.04	0	9999	0	-0.5	840	3	1	1	1373.04	1	3	45.6705	7.94628	1	0	0	0	2920.0
1854.19	760	3	1	2	0	1285.74	1250	0.8	-0.6	960	2	3	1	1285.74	3	2	38.462	8.42282	0	0	0	0	0.0
1852.08	761	3	1	2	0	1025.41	3100	0.322581	-0.77	1300	2	3	1	1025.41	2	2	38.462	8.42282	0	0	0	0	0.0
1849.07	762	3	1	1	471.8	0	9999	0	-1.461	740	2	1	1	471.8	1	2	38.462	8.42282	0	0	0	0	0.0
1846.68	763	3	1	1	0	3140.25	2100	0.47619	1	680	2	2	1	3140.25	2	2	38.462	8.42282	2	1	0	0	2900.0
1844.11	764	3	1	1	0	3140.25	2100	0.47619	1.451	700	2	2	1	3140.25	3	2	47.6505	6.90149	0	0	0	0	0.0
1843.97	765	3	2	1	0	3140.25	2100	0.47619	-0.5	2000	2	2	1	3140.25	2	2	47.6505	6.90149	0	0	0	0	0.0
1843.81	766	3	1	1	0	3140.25	2100	0.47619	-0.5	2000	2	2	1	3140.25	2	2	47.6505	6.90149	0	0	0	0	0.0
1841.26	767	3	2	2	1208.44	0	9999	0	-0.8	580	2	1	1	1208.44	1	1	47.444	6.88705	0	0	0	0	0.0
1842.9	768	3	1	1	1279.71	0	9999	0	0.5	2000	2	1	1	1279.71	1	1	22.128	8.16045	0	0	0	0	0.0
1899.3	769	3	1	1	939.6	0	9999	0	-0.5	560	2	1	1	939.6	1	2	31.628	8.348	0	0	0	0	0.0
1898.91	770	3	1	1	0	750.88	1400	0.714286	0.5	560	3	3	1	750.88	3	3	26.5985	8.89047	0	0	0	0	0.0
1889.99	771	3	1	1	849.256	0	9999	0	-0.8	1158.57	2	1	1	849.256	1	2	31.628	8.348	0	0	0	0	0.0
1845.3	772	3	1	1	0	3140.25	2100	0.47619	0.3	1000	2	2	1	3140.25	3	1	27.0945	6.8929	0	0	0	0	0.0
1840.51	773	3	1	2	1636.84	0	9999	0	1.7	1536.21	2	1	1	1636.84	1	3	26.5355	6.94384	0	0	0	0	0.0
1850.96	774	3	1	2	0	737.315	1200	0.833333	-2	1220	4	2	1	737.315	3	3	30.536	9.16555	0	0	0	0	0.0
1827.69	775	3	1	1	2413.08	0	9999	0	2.659	760	2	1	1	2413.08	1	3	25.012	7.61936	0	0	0	0	0.0
1818.45	776	3	1	1	915	0	9999	0	1.2	740	2	1	1	915	1	3	18.878	9.69931	2	1	0	0	0.0
1903.03	777	3	1	2	646.13	0	9999	0	2.9	820	2	1	1	646.13	1	3	37.0825	9.09296	0	0	0	0	0.0
1901.91	778	3	2	1	360.66	0	9999	0	-3	580	2	1	3	360.66	1	1	24.2565	14.4338	0	0	0	0	0.0
1900.2	779	3	1	2	939.6	0	9999	0	-1.3	720	2	1	1	939.6	1	2	37.0825	9.09296	0	0	0	0	0.0
1888.4	780	3	1	2	615.838	0	9999	0	1.4	700	2	1	1	615.838	1	2	37.0825	9.09296	0	0	0	0	0.0
1877.64	781	3	1	1	0	932.009	1050	0.952381	0.6	700	4	3	1	932.009	3	2	35.398	9.42991	0	0	0	0	0.0
1870.2	782	3	1	1	764.682	0	9999	0	3	740	2	1	3	764.682	1	3	35.398	9.42991	2	1	0	0	0.0
1849.16	783	3	2	1	471.8	0	9999	0	1.461	740	2	1	1	471.8	1	2	33.317	9.82097	0	0	0	0	0.0
1840.47	784	3	1	2	1636.84	0	9999	0	1.7	1536.21	2	1	1	1636.84	1	3	30.0485	6.90155	0	0	0	0	0.0
1838.68	785	3	1	2	1581.64	0	9999	0	0.3	860	2	1	1	1581.64	1	3	30.0485	6.90155	0	0	0	0	0.0
1835.58	786	3	1	2	0	918.68	513.113	1.94889	1.61	1531.29	7.51	2	2	918.68	2	3	30.0485	6.90155	1	0	0	0	2980.0
1909.56	787	3	2	3	0	703.21	3100	0.322581	-2.65	660	2	3	1	703.21	2	3	38.0395	9.10634	0	0	0	0	0.0
1909.54	788	3	2	3	0	703.21	3100	0.322581	-2.65	660	2	3	1	703.21	2	3	38.0395	9.10634	0	0	0	0	0.0
1909.53	789	3	2	3	0	703.21	3100	0.322581	-2.65	660	2	3	1	703.21	2	3	38.0395	9.10634	0	0	0	0	0.0
1904.57	790	3	2	3	471.25	0	9999	0	-1.7	780	2	1	1	471.25	1	2	38.0395	9.10634	0	0	0	0	0.0
1895.6	791	3	1	3	965.37	0	9999	0	-1.1	1040	2	1	1	965.37	1	2	36.4265	9.34157	0	0	0	0	0.0
1888.65	792	3	1	3	0	846.887	3250	0.307692	1.4	700	2	2	1	846.887	2	2	36.4265	9.34157	0	0	0	0	0.0
1886.28	793	3	1	3	0	1342.08	2650	0.377358	1.5	1210	2	2	1	1342.08	3	2	23.682	14.8566	0	0	0	0	0.0
1886.13	794	3	2	4	0	1342.08	2650	0.377358	-1.5	1210	2	2	1	1342.08	3	2	35.117	9.67408	1	0	0	0	2240.0
1885.75	795	3	2	3	0	1342.08	2650	0.377358	-1.5	1210	2	2	1	1342.08	2	3	35.117	9.67408	2	2	0	0	0.0
1885.21	796	3	1	3	0	772.214	3891.94	0.256941	-1.5	1210	2	3	1	772.214	3	2	35.117	9.67408	0	0	0	0	0.0
1882.54	797	3	2	4	450.892	0	9999	0	-1.1	660	2	1	1	450.892	1	2	35.117	9.67408	0	0	0	0	0.0
1868.36	798	3	1	3	0	969.439	3050	0.327869	1.889	1460	2	2	1	969.439	2	1	33.141	9.41918	1	0	0	0	1280.0
1866.28	799	3	2	3	0	826.666	770	1.2987	-2.9	880	5	2	2	826.666	3	2	33.141	9.41918	1	0	0	0	8000.0
1866.22	800	3	2	3	0	826.666	770	1.2987	-2.9	880	5	2	2	826.666	3	3	33.141	9.41918	1	0	0	0	15000.0
1842.2	801	3	1	3	0	851.67	700	1.42857	0.5	2000	2	3	2	851.67	3	3	32.4	6.67768	0	0	0	0	0.0
1841.08	802	3	1	3	0	550	700	1.42857	0.8	580	0.68	3	2	550	2	3	32.4	6.67768	0	0	0	0	0.0
1827.56	803	3	1	3	2413.08	0	9999	0	2.659	760	2	1	1	2413.08	1	2	28.112	7.24762	0	0	0	0	0.0
1880.75	804	3	2	4	0	837.235	1750.02	0.571421	2.9	860	2	2	1	837.235	3	1	31.466	13.2769	0	0	0	0	0.0
1880.7	805	3	2	4	0	837.235	1750.02	0.571421	2.9	860	2	2	1	837.235	3	2	31.466	13.2769	0	0	0	0	0.0
1880.62	806	3	1	2	0	837.235	1750.02	0.571421	2.9	860	2	2	1	837.235	3	1	31.466	13.2769	1	0	0	0	5680.0
1880.43	807	3	2	4	0	837.235	1750.02	0.571421	2.9	860	2	2	1	837.235	2	1	31.466	13.2769	0	0	0	0	0.0
1880.41	808	3	1	2	0	837.235	1750.02	0.571421	2.9	860	2	2	1	837.235	2	1	31.466	13.2769	1	0	0	0	5080.0
1880	809	3	2	4	0	729.243	3147.27	0.317736	2.9	860	2	3	1	729.243	3	1	31.466	13.2769	0	0	0	0	0.0
1879.97	810	3	1	2	0	729.243	3147.27	0.317736	2.9	860	2	3	1	729.243	3	1	31.466	13.2769	1	0	0	0	7640.0
1863.97	811	3	2	3	456.44	0	9999	0	1.7	600	2	1	1	456.44	1	1	30.0155	12.7871	1	0	0	0	8440.0
1862.27	812	3	1	3	0	932.229	860	1.16279	-1.2	1050	5	2	2	932.229	3	1	24.748	16.4822	1	0	0	0	2980.0
1846.83	813	3	2	4	0	3140.25	2100	0.47619	-1	680	2	2	1	3140.25	2	1	30.088	13.4754	1	0	0	0	5600.0
1837.3	814	3	2	3	1174.41	0	9999	0	-2.339	700	2	1	1	1174.41	1	1	25.779	9.95696	0	0	0	0	0.0
1893.76	815	1	1	1	0	973.15	1450	0.689655	0.6	920	3	2	1	973.15	3	1	26.178	29.6791	0	0	0	0	0.0
1884.85	816	1	1	3	0	772.214	3891.94	0.256941	-0.8	1300	1.18	3	1	772.214	2	1	25.738	31.644	1	0	0	0	9120.0
1851.49	817	1	1	2	410.608	0	9999	0	0.77	1300	2	1	1	410.608	1	2	24.8405	32.0267	0	0	0	0	0.0
1846.1	818	1	1	3	0	3140.25	2100	0.47619	0.36	700	2	2	1	3140.25	3	1	24.8405	32.0267	1	0	0	0	3640.0
1846.53	819	1	2	2	0	3140.25	2100	0.47619	1	680	2	2	1	3140.25	3	2	25.8805	32.4708	2	1	0	0	0.0
1905.9	820	1	1	2	316.18	0	9999	0	2.8	540	2	1	1	316.18	1	2	27.3595	29.7741	0	0	0	0	0.0
1903.87	821	1	1	3	0	949.05	1100	0.909091	1.7	780	4	3	1	949.05	3	1	24.711	32.2382	0	0	0	0	0.0
1902.98	822	1	1	3	650.13	0	9999	0	-2.9	820	3	1	1	650.13	1	1	24.711	32.2382	1	0	0	0	800.0
1892	823	1	1	3	933.91	0	9999	0	-0.6	2021.31	2	1	1	933.91	1	3	24.711	32.2382	0	0	0	0	0.0
1866.43	824	1	1	3	0	826.666	770	1.2987	-0.5	820	5	2	2	826.666	3	1	23.43	32.2024	1	0	0	0	1000.0
1897	825	1	2	3	0	751.7	1450	0.689655	-2.6	820	2	3	1	751.7	2	3	26.988	27.0029	0	0	0	0	0.0
1859.66	826	1	1	1	0	804.732	1720	0.581395	0.85	1660	2	3	1	804.732	3	1	26.7005	25.987	0	0	0	0	0.0
1832.1	827	1	1	1	2379.12	0	9999	0	-0.3	2200	2	1	1	2379.12	1	1	17.6335	24.4853	1	0	0	0	1360.0
1893.15	828	2	1	1	0	1078.47	1600	0.625	-0.6	920	2.32	3	1	1078.47	2	2	25.025	29.4572	0	0	0	0	0.0
1887.33	829	2	2	2	0	714.179	1000	1	-1.757	1152.21	4	3	2	714.179	2	3	26.918	27.1087	0	0	0	0	0.0
1836.01	830	2	2	1	0	918.68	513.113	1.94889	1.61	1531.29	4.98	2	2	918.68	2	1	17.2475	23.6041	0	0	0	0	0.0
1886.2	831	1	1	1	0	1342.08	2650	0.377358	1.5	1210	2	2	1	1342.08	3	1	25.8785	27.7629	1	0	0	0	980.0
1879.2	832	1	1	2	0	874.489	3050	0.327869	1.3	1080	2	2	1	874.489	2	1	24.946	30.1269	0	0	0	0	0.0
1854.68	833	1	2	1	0	1285.74	1250	0.8	0.6	1300	2	3	1	1285.74	2	2	24.8545	28.1614	0	0	0	0	0.0
1911	834	1	1	2	0	1040.07	1000	1	1.4	730	2	2	2	1040.07	2	3	26.2835	29.7967	0	0	0	0	0.0
1887.3	835	1	1	1	0	714.179	1000	1	-1.757	1152.21	3.54	3	2	714.179	2	1	25.099	30.9896	1	0	0	0	0.0
1845.08	836	1	1	1	0	3140.25	2100	0.47619	-0.3	1000	2	2	1	3140.25	3	1	25.55	32.4361	1	0	0	0	500.0
1870.51	837	1	1	2	0	681.369	6000	0.166667	-3	740	2	3	3	681.369	3	1	24.868	32.2241	0	0	0	0	0.0
1886.52	838	1	2	1	0	1342.08	2650	0.377358	-1.757	1152.21	2	2	1	1342.08	2	1	29.727	26.0872	1	0	0	0	1200.0
1869.55	839	1	2	1	0	787.54	1700	0.588235	0.8	760	2	3	1	787.54	2	1	29.309	26.7213	0	0	0	0	0.0
1877.71	840	2	1	1	0	932.009	1050	0.952381	0.6	700	4	3	1	932.009	3	1	27.9455	23.5907	0	0	0	0	0.0
1880.8	841	1	1	2	0	837.235	1750.02	0.571421	-2.9	860	2	2	1	837.235	3	1	26.2145	32.6501	1	0	0	0	4140.0
1861.38	842	1	1	1	0	581.485	1450	0.689655	-1.92	1050	1.62	3	1	581.485	2	1	23.5905	30.2225	0	0	0	0	0.0
1899.1	843	1	2	2	0	750.88	1400	0.714286	0.5	560	2	3	1	750.88	2	1	26.6915	31.4043	1	0	0	0	3600.0
1818.17	844	1	2	1	915	0	9999	0	-2	320	2	1	1	915	1	1	16.444	30.6563	0	0	0	0	0.0
1846.6	845	1	1	1	0	3140.25	2100	0.47619	1	680	2	2	1	3140.25	3	2	24.7785	30.2679	0	0	0	0	0.0
1886.37	846	1	2	1	0	1342.08	2650	0.377358	1.757	1152.21	2	2	1	1342.08	3	1	29.823	24.1933	1	0	0	0	2090.0
1887	847	2	2	1	280.287	0	9999	0	-1.757	1152.21	2	1	1	280.287	1	2	28.808	24.7665	0	0	0	0	0.0
1845.8	848	2	1	1	0	3140.25	2100	0.47619	0.36	700	2	2	1	3140.25	3	2	17.4645	26.4514	2	3	0	0	0.0
1886.35	849	2	1	1	0	1342.08	2650	0.377358	-1.757	1152.21	2	2	1	1342.08	3	3	27.8935	21.791	0	0	0	0	0.0
1821.61	850	1	1	1	0	1311.66	1108.82	0.90186	-0.5	920	4	2	1	1311.66	3	2	7.2455	27.7215	0	0	0	0	0.0
1859.66	851	1	1	1	0	804.732	1720	0.581395	-0.85	1660	2	3	1	804.732	3	1	25.117	30.0345	1	0	0	0	600.0
1868	852	1	2	1	0	969.439	3050	0.327869	-1.889	1460	2	2	1	969.439	3	1	30.6205	22.423	1	0	0	0	400.0
1859.65	853	1	1	2	0	804.732	1720	0.581395	0.85	1660	2	3	1	804.732	3	2	29.494	23.8422	0	0	0	0	0.0
1847.67	854	1	1	3	1102.5	0	9999	0	2.5	1240	2	1	1	1102.5	1	2	30.0315	25.2426	0	0	0	0	0.0
1846.53	855	1	1	3	0	3140.25	2100	0.47619	1	680	2	2	1	3140.25	3	2	31.3445	23.0126	0	0	0	0	0.0
1845.1	856	1	1	3	0	3140.25	2100	0.47619	0.3	1000	2	2	1	3140.25	3	2	21.305	23.8188	0	0	0	0	0.0
1858.28	857	2	1	1	724.67	0	9999	0	0.85	1660	2	1	1	724.67	1	2	26.1845	26.3472	0	0	0	0	0.0
1896.6	858	2	1	1	0	788.21	1650	0.606061	-2.6	820	3	2	1	788.21	3	1	27.37	20.2955	1	0	0	0	7760.0
1879.1	859	2	2	1	0	874.489	3050	0.327869	1.3	1080	2	2	1	874.489	2	2	30.7875	20.9993	0	0	0	0	0.0
1869.03	860	2	1	1	0	787.54	1700	0.588235	1.5	580	2.34	3	1	787.54	2	3	30.7875	20.9993	0	0	0	0	0.0
1842.9	861	2	1	1	1279.71	0	9999	0	0.5	2000	2	1	1	1279.71	1	2	20.9625	19.7989	0	0	0	0	0.0
1843.4	862	1	2	1	1279.71	0	9999	0	0.5	2000	2	1	1	1279.71	1	1	17.5005	28.1233	0	0	0	0	0.0
1843.38	863	1	2	1	1279.71	0	9999	0	0.5	2000	2	1	1	1279.71	1	1	16.7695	30.3794	0	0	0	0	0.0
1878.99	864	1	2	1	0	874.489	3050	0.327869	1.3	1080	2	2	1	874.489	3	1	26.982	31.1267	0	0	0	0	0.0
1867.69	865	1	2	1	0	969.439	3050	0.327869	-1.889	1460	2	2	1	969.439	2	2	28.1775	25.1493	0	0	0	0	0.0
1886.42	866	2	1	2	0	1342.08	2650	0.377358	1.757	1152.21	2	2	1	1342.08	2	1	25.4275	28.1379	1	0	0	0	9000.0
1879.4	867	2	1	1	284.114	0	9999	0	-1.3	1080	2	1	1	284.114	1	3	26.2145	26.0775	0	0	0	0	0.0
1875.57	868	2	1	1	399.255	0	9999	0	0.502	1050	2	1	1	399.255	1	2	26.2145	26.0775	0	0	0	0	0.0
1841.21	869	2	2	3	1208.44	0	9999	0	-0.8	580	2	1	1	1208.44	1	3	19.3905	30.8078	0	0	0	0	0.0
1906.08	870	2	1	3	0	700.4	1200	0.833333	2.8	540	0.32	3	1	700.4	2	1	30.262	20.9478	1	0	0	0	960.0
1892.65	871	2	1	3	0	1078.47	1600	0.625	0.6	2021.31	1.52	3	1	1078.47	2	1	29.297	21.8276	1	0	0	0	0.0
1890.7	872	2	1	3	0	1230.55	1500	0.666667	-0.8	1158.57	3	2	1	1230.55	3	2	29.297	21.8276	0	0	0	0	0.0
1886.7	873	2	1	3	0	1342.08	2650	0.377358	1.757	1152.21	2	2	1	1342.08	2	3	28.365	22.6357	0	0	0	0	0.0
1866.45	874	2	1	3	0	826.666	770	1.2987	-0.5	820	5	2	2	826.666	3	1	23.841	21.6243	0	0	0	0	0.0
1862.73	875	2	1	3	246.729	0	9999	0	1.2	1050	2	1	1	246.729	1	1	26.1925	23.5492	0	0	0	0	0.0
1862.56	876	2	1	1	0	932.229	860	1.16279	1.2	1050	2	2	2	932.229	2	1	26.1925	23.5492	1	0	0	0	3720.0
1862.55	877	2	1	3	0	932.229	860	1.16279	1.2	1050	2	2	2	932.229	2	3	26.1925	23.5492	0	0	0	0	0.0
1855.74	878	2	1	3	0	697.16	966.14	1.03505	-1.7	760	3	2	2	697.16	2	1	23.841	21.6243	1	0	0	0	7040.0
1855.71	879	2	1	3	0	697.16	966.14	1.03505	-1.7	760	4	2	2	697.16	3	2	23.841	21.6243	0	0	0	0	0.0
1891.83	880	1	2	3	933.91	0	9999	0	-0.6	2021.31	2	1	1	933.91	1	1	26.4275	28.1783	1	0	0	0	9820.0
1859.79	881	1	1	3	0	804.732	1720	0.581395	2	720	2	3	1	804.732	3	1	24.532	27.9094	1	0	0	0	600.0
1842.23	882	1	2	1	0	851.67	700	1.42857	-0.5	2000	2	3	2	851.67	2	1	19.4175	33.0146	0	0	0	0	0.0
1867.72	883	1	1	2	0	969.439	3050	0.327869	1.889	1460	2	2	1	969.439	2	1	24.232	32.0693	1	0	0	0	3480.0
1859.65	884	1	2	1	0	804.732	1720	0.581395	0.85	1660	2	3	1	804.732	3	2	24.232	32.0693	2	1	1	0	0.0
1851.96	885	1	1	2	0	1025.41	3100	0.322581	-0.77	1300	2	3	1	1025.41	2	3	25.9205	31.4082	0	0	0	0	0.0
1851.4	886	1	1	2	410.608	0	9999	0	-0.77	1300	2	1	1	410.608	1	2	25.9205	31.4082	1	0	0	0	58560.0
1851.37	887	1	1	1	0	737.315	1200	0.833333	-0.77	1300	2	2	1	737.315	2	2	25.9205	31.4082	0	0	0	0	0.0
1849.12	888	1	1	1	471.8	0	9999	0	1.461	740	2	1	1	471.8	1	3	24.5505	33.2002	0	0	0	0	0.0
1818.25	889	1	1	1	915	0	9999	0	-2	320	2	1	1	915	1	1	16.39	29.4135	1	0	0	0	2000.0
1875.92	890	1	1	1	399.255	0	9999	0	0.502	1050	2	1	1	399.255	1	2	26.779	31.5682	0	0	0	0	0.0
1909.52	891	1	1	1	0	703.21	3100	0.322581	-2.65	660	2	3	1	703.21	2	2	31.858	25.2873	0	0	0	0	0.0
1909	892	1	2	1	0	703.21	3100	0.322581	1.863	510	2	3	1	703.21	2	2	32.353	23.2117	0	0	0	0	0.0
1907.3	893	1	1	1	893.3	0	9999	0	-0.75	1560	2	1	1	893.3	1	2	31.858	25.2873	0	0	0	0	0.0
1877.38	894	1	1	1	0	932.009	1050	0.952381	0.6	700	1.96	3	1	932.009	2	3	30.5845	26.5167	0	0	0	0	0.0
1822.2	895	1	1	1	0	1369.74	1000	1	1.5	1080	2	3	2	1369.74	2	1	20.576	22.5786	0	0	0	0	0.0
1822.2	896	1	1	1	0	1369.74	1000	1	1.5	1080	2	3	2	1369.74	2	1	20.576	22.5786	1	0	0	0	19220.0
1886.45	897	2	1	2	0	1342.08	2650	0.377358	1.757	1152.21	2	2	1	1342.08	2	1	25.654	26.9679	1	0	0	0	4500.0
1880.79	898	1	1	1	0	837.235	1750.02	0.571421	-2.9	860	2	2	1	837.235	3	3	24.307	35.0155	1	0	0	0	17860.88
1879.79	899	1	1	1	0	729.243	3147.27	0.317736	-1.3	1080	2	3	1	729.243	2	3	24.307	35.0155	0	0	0	0	0.0
1877.34	900	1	1	1	0	932.009	1050	0.952381	-0.6	700	2	3	1	932.009	2	3	24.307	35.0155	0	0	0	0	0.0
1874.57	901	1	1	1	245.754	0	9999	0	0.94	2100	2	1	1	245.754	1	3	24.307	35.0155	0	0	0	0	0.0
1871.02	902	1	1	1	0	681.369	6000	0.166667	0.605	1020	2	3	1	681.369	3	1	24.307	35.0155	0	0	0	0	0.0
1821.4	903	1	2	1	0	1311.66	1108.82	0.90186	0.5	920	4	2	1	1311.66	3	1	16.7325	29.6351	0	0	0	0	0.0
1838	904	1	2	1	0	538.84	500	2	1.7	700	3.02	3	2	538.84	2	2	18.016	35.3919	1	0	0	0	2980.0
1818.31	905	2	1	2	915	0	9999	0	-2	320	2	1	1	915	1	1	16.6965	25.3565	1	0	0	0	2780.0
1911.7	906	2	2	1	0	985.85	1000	1	2.9	810	0.77	3	2	985.85	2	3	30.802	20.0728	2	0	0	2	8540.0
1886.01	907	2	2	1	0	1342.08	2650	0.377358	-1.5	1210	2	2	1	1342.08	3	1	28.6695	21.7162	0	0	0	0	0.0
1886	908	2	2	1	0	1342.08	2650	0.377358	-1.5	1210	2	2	1	1342.08	3	1	28.6695	21.7162	1	0	0	0	40700.0
1868.44	909	2	1	1	357.887	0	9999	0	-1.889	1460	2	1	1	357.887	1	1	24.843	21.6971	0	0	0	0	0.0
1852.75	910	2	1	1	0	1025.41	3100	0.322581	-2.1	1040	2	3	1	1025.41	2	2	27.5665	22.9677	0	0	0	0	0.0
1875.29	911	1	1	1	0	796.171	5500	0.181818	-0.502	1050	2	3	1	796.171	3	2	24.927	29.7198	0	0	0	0	0.0
1870.95	912	1	2	1	0	681.369	6000	0.166667	0.605	1020	2	3	1	681.369	3	2	25.95	27.2739	2	1	0	2	0.0
1867.8	913	1	2	1	0	969.439	3050	0.327869	1.889	1460	2	2	1	969.439	3	1	23.597	28.8008	1	0	0	0	23580.0
1845.4	914	1	1	1	0	3140.25	2100	0.47619	-0.3	1000	2	2	1	3140.25	3	2	25.311	27.5779	0	0	0	0	0.0
1905.65	915	1	1	1	0	869.66	3200	0.3125	-1.1	640	2	2	1	869.66	2	2	24.602	28.977	0	0	0	0	0.0
1859.83	916	1	1	1	0	804.732	1720	0.581395	2	720	2	3	1	804.732	3	1	25.348	29.2198	1	0	0	0	200.0
1856.82	917	1	2	1	325.551	0	9999	0	1	540	2	1	1	325.551	1	1	22.193	30.49	1	0	0	0	16760.0
1856.82	918	1	2	1	325.551	0	9999	0	1	540	2	1	1	325.551	1	1	22.193	30.49	0	0	0	0	0.0
1830.26	919	1	2	1	0	1029.99	1100	0.909091	-0.5	1980	2	2	1	1029.99	2	3	15.184	28.1896	0	0	0	0	0.0
1829.89	920	1	1	3	0	1029.99	1100	0.909091	-0.5	1980	4	2	1	1029.99	3	1	16.6515	25.386	0	0	0	0	0.0
1887.31	921	1	2	1	0	714.179	1000	1	-1.757	1152.21	3.54	3	2	714.179	2	1	32.2005	20.2174	0	0	0	0	0.0
1887.3	922	1	2	1	0	714.179	1000	1	-1.757	1152.21	3.54	3	2	714.179	2	2	32.2005	20.2174	0	0	0	0	0.0
1862.44	923	2	1	2	0	932.229	860	1.16279	1.2	1050	2.35	2	2	932.229	2	1	25.2915	24.7713	1	0	0	0	15300.0
1846.5	924	2	1	2	0	3140.25	2100	0.47619	-1	680	2	2	1	3140.25	3	1	25.8025	26.0065	1	0	0	0	1500.0
1881.3	925	2	1	1	0	917.672	1144.51	0.873734	-0.545	800	1.91	3	1	917.672	2	3	30.387	19.8823	0	0	0	0	0.0
1883.21	926	1	2	1	0	792.381	1450	0.689655	0.5	840	2	2	1	792.381	2	1	25.1085	28.9001	1	0	0	0	9440.0
1860.28	927	1	1	1	739.602	0	9999	0	2	720	2	1	1	739.602	1	2	23.331	26.6064	0	0	0	0	0.0
1819.82	928	1	2	1	1144.09	0	9999	0	-0.5	1060	2	1	1	1144.09	1	1	16.8365	24.9274	0	0	0	0	0.0
1901.31	929	1	1	1	0	759.65	1200	0.833333	0.689	720	4	3	1	759.65	3	2	25.887	30.8053	0	0	0	0	0.0
1873.56	930	1	1	1	258.311	0	9999	0	-0.94	2100	2	1	1	258.311	1	1	25.5555	31.5074	0	0	0	0	0.0
1871.9	931	1	2	1	0	764.603	2000	0.5	1.6	720	0.46	2	1	764.603	2	1	25.5015	31.3664	1	0	0	0	3900.0
1839.93	932	1	1	1	1636.84	0	9999	0	-1.7	1536.21	2	1	1	1636.84	1	1	17.911	32.3513	0	0	0	0	0.0
1886.34	933	1	2	1	0	1342.08	2650	0.377358	-1.757	1152.21	2	2	1	1342.08	3	1	31.5165	24.0826	1	0	0	0	2400.0
1879.68	934	1	1	1	0	729.243	3147.27	0.317736	-1.3	1080	2	3	1	729.243	2	2	30.757	24.7423	1	0	0	0	4080.0
1887.14	935	2	2	1	0	714.179	1000	1	-1.757	1152.21	2	3	2	714.179	2	2	26.531	22.4461	0	0	0	0	0.0
1859.65	936	2	1	2	0	804.732	1720	0.581395	0.85	1660	2	3	1	804.732	3	1	27.906	21.9144	0	0	0	0	0.0
1826.24	937	2	1	3	0	1013.12	700	1.42857	-0.7	960	3.99	2	2	1013.12	2	1	19.1765	20.4839	1	0	0	0	1700.0
1875.6	938	1	2	1	399.255	0	9999	0	0.502	1050	2	1	1	399.255	1	2	25.2815	27.8433	0	0	0	0	0.0
1897.8	939	1	1	1	0	857.58	1400	0.714286	1.55	860	1.93	2	1	857.58	2	1	26.409	31.731	1	0	0	0	2100.0
1859.81	940	1	1	1	0	804.732	1720	0.581395	2	720	2	3	1	804.732	3	1	24.7765	31.6039	0	0	0	0	0.0
1892.65	941	1	1	1	0	1078.47	1600	0.625	-0.6	2021.31	2	3	1	1078.47	2	3	26.4045	30.5672	2	1	0	0	4480.0
1892.64	942	1	2	1	0	1078.47	1600	0.625	-0.6	2021.31	2	3	1	1078.47	2	3	26.4045	30.5672	0	0	0	0	0.0
1848.81	943	1	2	1	471.8	0	9999	0	-1.95	680	2	1	1	471.8	1	2	27.7185	27.2001	0	0	0	0	0.0
1826.17	944	1	1	2	0	1013.12	700	1.42857	-0.7	960	3.99	2	2	1013.12	2	2	19.124	23.4275	0	0	0	0	0.0
1902.9	945	2	1	2	654.13	0	9999	0	2.9	820	2	1	1	654.13	1	3	29.6445	21.0053	0	0	0	0	0.0
1875.27	946	2	2	2	0	796.171	5500	0.181818	-0.502	1050	2	3	1	796.171	3	1	29.1765	22.1563	0	0	0	0	0.0
1875.26	947	2	2	2	0	796.171	5500	0.181818	-0.94	2100	2	3	1	796.171	3	1	29.1765	22.1563	0	0	0	0	0.0
1826	948	2	1	1	0	1013.12	700	1.42857	-0.7	960	2	2	2	1013.12	2	3	18.81	19.9027	2	1	0	0	0.0
1824.51	949	1	1	1	0	1290.54	1700	0.588235	-1.165	1426	3	2	1	1290.54	3	1	16.521	27.1573	0	0	0	0	0.0
1822.43	950	1	1	2	0	1369.74	1000	1	-1.5	1080	1.09	3	2	1369.74	2	2	16.521	27.1573	0	0	0	0	0.0
1876.55	951	1	1	1	0	805.765	3100	0.322581	2.96	730	2	2	1	805.765	2	2	29.363	26.5024	1	0	0	0	3400.0
1868.3	952	1	1	1	0	969.439	3050	0.327869	1.889	1460	2	2	1	969.439	2	1	27.6905	28.7409	0	0	0	0	0.0
1880.01	953	2	2	1	0	729.243	3147.27	0.317736	2.9	860	2	3	1	729.243	3	1	11.51	37.1234	1	0	0	0	2820.0
1822.88	954	2	2	1	0	1369.74	1000	1	0.95	1000	4	3	2	1369.74	3	1	17.0835	27.6195	1	0	0	0	1500.0
1841.21	955	2	1	1	1208.44	0	9999	0	-0.8	580	2	1	1	1208.44	1	1	18.67	27.1897	1	0	0	0	600.0
1826.19	956	2	1	1	0	1013.12	700	1.42857	-0.7	960	3.99	2	2	1013.12	2	1	19.996	23.1374	2	1	0	0	6460.0
1891.62	957	1	1	2	933.91	0	9999	0	0.6	2021.31	2	1	1	933.91	1	3	26.4315	30.8433	0	0	0	0	0.0
1823.68	958	1	1	1	1684.46	0	9999	0	0.95	1000	2	1	1	1684.46	1	1	17.3925	30.018	0	0	0	0	0.0
1835.6	959	1	1	2	0	918.68	513.113	1.94889	1.61	1531.29	8	2	2	918.68	2	2	17.923	27.9401	0	0	0	0	0.0
1902.02	960	1	2	1	360.66	0	9999	0	-2.5	400	2	1	1	360.66	1	3	40.911	15.6764	0	0	0	0	0.0
1902.01	961	1	2	1	360.66	0	9999	0	-2.5	400	2	1	1	360.66	1	2	40.911	15.6764	0	0	0	0	0.0
1894.08	962	1	2	1	0	973.15	1450	0.689655	-0.863	920	3	2	1	973.15	3	2	40.911	15.6764	0	0	0	0	0.0
1892.8	963	1	2	1	0	1078.47	1600	0.625	-0.6	2021.31	3	3	1	1078.47	3	2	40.911	15.6764	0	0	0	0	0.0
1886.33	964	1	2	1	0	1342.08	2650	0.377358	-1.757	1152.21	2	2	1	1342.08	3	3	40.911	15.6764	0	0	0	0	0.0
1828.78	965	1	2	1	0	904.17	1100	0.909091	3.1	780	4	3	3	904.17	3	3	28.357	14.6657	0	0	0	0	0.0
1903.45	966	3	1	1	0	949.05	1100	0.909091	-2.3	640	4	3	1	949.05	2	2	40.0285	13.7699	0	0	0	0	0.0
1890.55	967	3	2	1	0	1230.55	1500	0.666667	0.8	1158.57	3	2	1	1230.55	3	2	40.0285	13.7699	0	0	0	0	0.0
1890.5	968	3	2	1	0	1230.55	1500	0.666667	0.8	1158.57	3	2	1	1230.55	3	2	40.0285	13.7699	0	0	0	0	0.0
